# Supplementary material for: Sepsis reporting signals associated with endothelin receptor antagonists and IFITM3-Centered interferon-responsive monocyte features: a pharmacovigilance and transcriptomic study
Source: Front Pharmacol. 2026 Jul 16;17:1864683. doi: 10.3389/fphar.2026.1864683 (PMC13421420; doi:10.3389/fphar.2026.1864683)
Supplement: Supplementary file 3 [file Supplementaryfile1.xlsx]

## Sheet: Sheet3
Supplement Material 1. Proportional analysis of the top 50 drugs
Drugname	a	b	c	d	ROR(95%CI)	PRR ( χ2)	IC(IC025)
ADALIMUMAB	2189	609554	93835	20853358	0.80 (0.76 - 0.83)	0.80 (108.89)	-0.32 (-0.38)
LENALIDOMIDE	2036	344580	93988	21118332	1.33 (1.27 - 1.39)	1.33 (160.18)	0.40 (0.34)
RITUXIMAB	1466	99534	94558	21363378	3.33 (3.16 - 3.51)	3.29 (2316.40)	1.70 (1.63)
METHOTREXATE	1305	127084	94719	21335828	2.31 (2.19 - 2.44)	2.30 (949.82)	1.19 (1.11)
NIVOLUMAB	793	62543	95231	21400369	2.85 (2.66 - 3.06)	2.83 (932.15)	1.49 (1.39)
CARBOPLATIN	785	42330	95239	21420582	4.17 (3.89 - 4.48)	4.11 (1842.83)	2.03 (1.93)
POMALIDOMIDE	772	78422	95252	21384490	2.21 (2.06 - 2.37)	2.20 (502.43)	1.13 (1.03)
DEXAMETHASONE	768	40661	95256	21422251	4.25 (3.95 - 4.56)	4.19 (1856.78)	2.06 (1.95)
VENETOCLAX	749	38664	95275	21424248	4.36 (4.05 - 4.68)	4.29 (1885.12)	2.09 (1.99)
ETANERCEPT	737	509379	95287	20953533	0.32 (0.30 - 0.34)	0.32 (1067.02)	-1.62 (-1.73)
IBRUTINIB	688	65217	95336	21397695	2.37 (2.20 - 2.55)	2.35 (534.07)	1.23 (1.12)
INFLIXIMAB	688	171339	95336	21291573	0.90 (0.83 - 0.97)	0.90 (8.08)	-0.16 (-0.26)
MYCOPHENOLATE MOFETIL	681	57930	95343	21404982	2.64 (2.45 - 2.85)	2.62 (680.42)	1.38 (1.27)
TACROLIMUS	656	58545	95368	21404367	2.51 (2.33 - 2.72)	2.50 (587.93)	1.31 (1.20)
TREPROSTINIL	644	75491	95380	21387421	1.91 (1.77 - 2.07)	1.91 (276.33)	0.93 (0.81)
PREDNISONE	618	33930	95406	21428982	4.09 (3.78 - 4.43)	4.04 (1408.40)	2.01 (1.89)
OCRELIZUMAB	588	48922	95436	21413990	2.70 (2.49 - 2.93)	2.68 (616.54)	1.41 (1.30)
CLOZAPINE	561	99098	95463	21363814	1.27 (1.17 - 1.38)	1.27 (31.18)	0.34 (0.22)
ECULIZUMAB	537	48527	95487	21414385	2.48 (2.28 - 2.70)	2.47 (467.24)	1.30 (1.17)
RUXOLITINIB	534	59334	95490	21403578	2.02 (1.85 - 2.20)	2.01 (269.99)	1.00 (0.88)
AZACITIDINE	532	15650	95492	21447262	7.63 (7.00 - 8.33)	7.42 (2950.22)	2.88 (2.76)
MACITENTAN	525	36843	95499	21426069	3.20 (2.93 - 3.49)	3.17 (777.26)	1.66 (1.53)
CANAGLIFLOZIN	507	22690	95517	21440222	5.02 (4.59 - 5.48)	4.93 (1585.98)	2.29 (2.17)
TOCILIZUMAB	478	56002	95546	21406910	1.91 (1.75 - 2.09)	1.90 (205.27)	0.93 (0.80)
SECUKINUMAB	473	127405	95551	21335507	0.83 (0.76 - 0.91)	0.83 (16.55)	-0.27 (-0.40)
CARBIDOPA;LEVODOPA	468	51837	95556	21411075	2.02 (1.85 - 2.22)	2.01 (238.76)	1.01 (0.87)
AMBRISENTAN	467	90371	95557	21372541	1.16 (1.06 - 1.27)	1.15 (9.71)	0.21 (0.08)
PACLITAXEL	452	35244	95572	21427668	2.88 (2.62 - 3.16)	2.85 (543.31)	1.51 (1.37)
NATALIZUMAB	449	166644	95575	21296268	0.60 (0.55 - 0.66)	0.60 (118.56)	-0.73 (-0.86)
TOFACITINIB	432	124149	95592	21338763	0.78 (0.71 - 0.85)	0.78 (27.50)	-0.36 (-0.50)
BEVACIZUMAB	426	68069	95598	21394843	1.40 (1.27 - 1.54)	1.40 (48.30)	0.48 (0.34)
TEDUGLUTIDE	425	9718	95599	21453194	9.81 (8.90 - 10.82)	9.44 (3209.12)	3.23 (3.09)
PREDNISOLONE	405	32832	95619	21430080	2.76 (2.51 - 3.05)	2.74 (448.72)	1.45 (1.31)
CYTARABINE	399	11514	95625	21451398	7.77 (7.03 - 8.59)	7.55 (2266.76)	2.91 (2.77)
APIXABAN	396	135951	95628	21326961	0.65 (0.59 - 0.72)	0.65 (74.31)	-0.62 (-0.76)
DOXORUBICIN	392	31938	95632	21430974	2.75 (2.49 - 3.04)	2.73 (429.68)	1.44 (1.30)
CERTOLIZUMAB PEGOL	390	79430	95634	21383482	1.10 (0.99 - 1.21)	1.10 (3.37)	0.13 (-0.01)
USTEKINUMAB	380	72221	95644	21390691	1.18 (1.06 - 1.30)	1.18 (10.00)	0.23 (0.09)
EMPAGLIFLOZIN	371	30013	95653	21432899	2.77 (2.50 - 3.07)	2.75 (412.82)	1.45 (1.31)
ABATACEPT	362	81548	95662	21381364	0.99 (0.89 - 1.10)	0.99 (0.02)	-0.01 (-0.16)
PEMBROLIZUMAB	361	47036	95663	21415876	1.72 (1.55 - 1.91)	1.71 (107.14)	0.77 (0.62)
CICLOSPORIN	343	48971	95681	21413941	1.57 (1.41 - 1.74)	1.56 (69.75)	0.64 (0.49)
UPADACITINIB	337	49682	95687	21413230	1.52 (1.36 - 1.69)	1.51 (58.95)	0.60 (0.44)
DABIGATRAN	332	66430	95692	21396482	1.12 (1.00 - 1.24)	1.12 (4.07)	0.16 (0.00)
METFORMIN	332	69081	95692	21393831	1.07 (0.96 - 1.20)	1.07 (1.70)	0.10 (-0.05)
CAPECITABINE	329	56114	95695	21406798	1.31 (1.18 - 1.46)	1.31 (24.12)	0.39 (0.23)
ETOPOSIDE	327	11500	95697	21451412	6.37 (5.71 - 7.12)	6.23 (1435.73)	2.63 (2.48)
INTERFERON BETA-1A	324	155055	95700	21307857	0.47 (0.42 - 0.52)	0.47 (198.05)	-1.09 (-1.25)
ATEZOLIZUMAB	319	21301	95705	21441611	3.36 (3.00 - 3.75)	3.32 (517.87)	1.73 (1.57)
DIMETHYL FUMARATE	314	107383	95710	21355529	0.65 (0.58 - 0.73)	0.65 (57.77)	-0.61 (-0.77)

## Sheet: Sheet5
Supplement Material 2. Multivariate Logistic Regression Results
term	estimate	std.error	statistic	p.value	conf.low	conf.high	type
RITUXIMAB	0.586828	0.0764506	-6.97213	3.12168e-12	0.505292	0.681904	Drug
UPADACITINIB	0.375196	0.131738	-7.44133	9.96774e-14	0.290597	0.487275	Drug
LENALIDOMIDE	1.71607	0.100825	5.35617	8.50044e-08	1.41219	2.0973	Drug
ETOPOSIDE	0.57798	0.130409	-4.20384	2.62426e-05	0.449115	0.749147	Drug
TOCILIZUMAB	0.490506	0.118626	-6.00472	1.91657e-09	0.389853	0.620889	Drug
POMALIDOMIDE	2.22718	0.165384	4.84168	1.28747e-06	1.62962	3.12125	Drug
TREPROSTINIL	1.89509	0.190515	3.35547	0.000792312	1.3254	2.80399	Drug
MACITENTAN	3.01804	0.229006	4.82349	1.41067e-06	1.97593	4.87251	Drug
NIVOLUMAB	1.75255	0.159598	3.51555	0.000438843	1.29539	2.42499	Drug
CANAGLIFLOZIN	3.18427	0.224917	5.14956	2.61099e-07	2.0988	5.09073	Drug
AZACITIDINE	2.18238	0.208912	3.73561	0.000187263	1.47825	3.36442	Drug
DEXAMETHASONE	0.662127	0.103793	-3.9723	7.11817e-05	0.541377	0.813393	Drug
AMBRISENTAN	3.16462	0.229594	5.01769	5.22974e-07	2.06942	5.11383	Drug
DOXORUBICIN	0.690237	0.138172	-2.68304	0.00729565	0.528951	0.909764	Drug
OCRELIZUMAB	0.561439	0.119684	-4.82313	1.41324e-06	0.445469	0.712434	Drug
USTEKINUMAB	0.630581	0.139793	-3.29854	0.000971898	0.481858	0.834081	Drug
PACLITAXEL	1.48294	0.188929	2.08556	0.0370184	1.03966	2.18546	Drug
METHOTREXATE	0.824568	0.0949883	-2.03073	0.0422826	0.685594	0.995067	Drug
ECULIZUMAB	2.27551	0.168788	4.87124	1.10903e-06	1.65399	3.21056	Drug
`MYCOPHENOLATE MOFETIL`	0.924822	0.108079	-0.723116	0.469609	0.750284	1.14643	Drug
CLOZAPINE	1.79876	0.149981	3.91449	9.0597e-05	1.35235	2.4372	Drug
PREDNISOLONE	0.827905	0.11524	-1.63882	0.10125	0.662688	1.04149	Drug
VENETOCLAX	1.18641	0.135582	1.26074	0.207404	0.915315	1.55852	Drug
TACROLIMUS	1.59932	0.137392	3.41779	0.000631315	1.22981	2.10897	Drug
IBRUTINIB	1.33082	0.139774	2.0447	0.0408848	1.01893	1.76383	Drug
CARBOPLATIN	0.821386	0.10409	-1.8903	0.0587177	0.671408	1.00996	Drug
AGE_GROUP2	1.82307	0.106565	5.63523	1.74821e-08	1.47917	2.24652	Covariate
AGE_GROUP3	1.97119	0.0921023	7.3683	1.72811e-13	1.64364	2.35863	Covariate
AGE_GROUP4	2.59064	0.0953697	9.98119	1.84239e-23	2.14677	3.12034	Covariate
AGE_GROUPUnknown	1.25969	0.0883037	2.61442	0.008938	1.05795	1.49572	Covariate
WT_GROUP2	1.18443	0.163459	1.03552	0.300426	0.85626	1.6268	Covariate
WT_GROUP3	0.942989	0.158135	-0.371208	0.710483	0.688225	1.2804	Covariate
WT_GROUP4	1.0471	0.173478	0.265322	0.790761	0.743456	1.46927	Covariate
WT_GROUPUnknown	0.441115	0.133325	-6.13876	8.31704e-10	0.336812	0.568462	Covariate

## Sheet: Sheet2
Supplement Material 3. Univariate Logistic analysis Results
Drugname	OR	OR_low	OR_high	p.value
RITUXIMAB	0.435463	0.386203	0.491971	2.46338e-41
UPADACITINIB	0.339655	0.268705	0.432509	5.43149e-19
LENALIDOMIDE	2.04367	1.72193	2.44478	1.25184e-15
ETOPOSIDE	0.440134	0.35035	0.557758	4.31988e-12
TOCILIZUMAB	0.511104	0.415323	0.633921	4.73273e-10
POMALIDOMIDE	2.50529	1.86148	3.46624	6.42956e-09
TREPROSTINIL	2.8295	2.01407	4.12737	1.18531e-08
MACITENTAN	3.53996	2.34615	5.66183	1.55928e-08
NIVOLUMAB	2.34757	1.76459	3.20265	1.85623e-08
CANAGLIFLOZIN	3.24079	2.16494	5.12753	7.76985e-08
AZACITIDINE	2.94127	2.02316	4.47967	9.1671e-08
DEXAMETHASONE	0.618374	0.51795	0.742808	1.70181e-07
AMBRISENTAN	3.15987	2.09179	5.05833	2.8336e-07
DOXORUBICIN	0.528768	0.412764	0.685359	8.10094e-07
OCRELIZUMAB	0.633655	0.514532	0.787316	2.56876e-05
USTEKINUMAB	0.593071	0.462238	0.770641	6.01018e-05
PACLITAXEL	2.03871	1.453	2.96447	8.54682e-05
METHOTREXATE	0.74479	0.635551	0.877314	0.000337261
ECULIZUMAB	1.73208	1.27754	2.41397	0.000686732
MYCOPHENOLATE MOFETIL	0.71888	0.596035	0.873516	0.000704906
CLOZAPINE	1.5974	1.22058	2.13444	0.00099197
PREDNISOLONE	0.734228	0.600406	0.905804	0.00320137
VENETOCLAX	1.39362	1.09612	1.80003	0.00860906
TACROLIMUS	1.3716	1.07508	1.77848	0.0137106
IBRUTINIB	1.37383	1.07133	1.7919	0.0153269
CARBOPLATIN	0.808617	0.676952	0.972587	0.0214655
EMPAGLIFLOZIN	0.776561	0.590078	1.04021	0.0798142
CICLOSPORIN	2.8947	0.889638	17.7811	0.142519
CYTARABINE	0.869444	0.689213	1.11099	0.250101
PEMBROLIZUMAB	1.19659	0.867803	1.69771	0.293131
CAPECITABINE	1.15068	0.864165	1.56634	0.353893
RUXOLITINIB	1.10283	0.850905	1.45472	0.473535
BEVACIZUMAB	0.935046	0.733535	1.20931	0.597937
TEDUGLUTIDE	1.01482	0.766353	1.37154	0.9209
DABIGATRAN	0.939509	0.259427	6.01079	0.934549
ATEZOLIZUMAB	1.00832	0.731449	1.42822	0.961169
PREDNISONE	0.999124	0.761487	1.33591	0.995116

## Sheet: Sheet1
Supplement Material 4. XGBoost variable importance ranking
Feature	Gain	Cover	Frequency
AGE_GROUP4	0.0867983	0.0800936	0.0805124
RITUXIMAB	0.0766895	0.0844242	0.0576395
UPADACITINIB	0.0542867	0.0694515	0.053065
AGE_GROUP3	0.0434686	0.0369599	0.0713632
ETOPOSIDE	0.039483	0.0397965	0.0329369
LENALIDOMIDE	0.030566	0.0392115	0.0219579
TOCILIZUMAB	0.0289937	0.0486069	0.0411711
AMBRISENTAN	0.0263616	0.0404274	0.0219579
CANAGLIFLOZIN	0.0212868	0.0291074	0.0182983
DEXAMETHASONE	0.0201129	0.0325128	0.0164684
CARBOPLATIN	0.0182212	0.022638	0.0182983
MACITENTAN	0.0170696	0.0251742	0.0173833
ECULIZUMAB	0.016889	0.0262826	0.0155535
CLOZAPINE	0.0143918	0.0193537	0.0128088
OCRELIZUMAB	0.0132912	0.0257771	0.0237877
WT_GROUP2	0.0124123	0.0133417	0.0402562
POMALIDOMIDE	0.0115078	0.0155035	0.010979
DOXORUBICIN	0.0100794	0.0132248	0.00914913
AGE_GROUP2	0.00947415	0.00348392	0.0548948
USTEKINUMAB	0.00862394	0.0141316	0.0237877
WT_GROUP3	0.00761166	0.00277573	0.0539799
METHOTREXATE	0.00717892	0.0059015	0.00640439
TEDUGLUTIDE	0.00660312	0.0107594	0.0201281
AZACITIDINE	0.00652765	0.00922783	0.0137237
TACROLIMUS	0.0060327	0.00905253	0.00640439
CAPECITABINE	0.00597649	0.00646885	0.0118939
CYTARABINE	0.00577598	0.00753687	0.00640439
PREDNISOLONE	0.00529954	0.0098371	0.00640439
WT_GROUP4	0.004419	0.00268106	0.0265325
EMPAGLIFLOZIN	0.00427517	0.00685778	0.0073193
TREPROSTINIL	0.00385097	0.00839091	0.00457457
`MYCOPHENOLATE MOFETIL`	0.00363431	0.00674973	0.00823422
NIVOLUMAB	0.00334026	0.00576685	0.00457457
RUXOLITINIB	0.0030318	0.00535972	0.00365965
VENETOCLAX	0.00226118	0.00200179	0.00640439
PACLITAXEL	0.000801799	0.000995844	0.00274474
IBRUTINIB	0.000199844	0.000206599	0.00182983

## Sheet: Sheet4
Supplement Material 5. Robust high risk drugs combined
Drug	OR	OR_low	OR_high	p.value	in_SHAP_top20	robust_signal
LENALIDOMIDE	1.71607	1.41219	2.0973	8.50044e-08	Yes	Yes
CANAGLIFLOZIN	3.18427	2.0988	5.09073	2.61099e-07	Yes	Yes
AMBRISENTAN	3.16462	2.06942	5.11383	5.22974e-07	Yes	Yes
ECULIZUMAB	2.27551	1.65399	3.21056	1.10903e-06	Yes	Yes
POMALIDOMIDE	2.22718	1.62962	3.12125	1.28747e-06	Yes	Yes
MACITENTAN	3.01804	1.97593	4.87251	1.41067e-06	Yes	Yes
CLOZAPINE	1.79876	1.35235	2.4372	9.0597e-05	Yes	Yes
AZACITIDINE	2.18238	1.47825	3.36442	0.000187263	Yes	Yes
TACROLIMUS	1.59932	1.22981	2.10897	0.000631315	Yes	Yes
NIVOLUMAB	1.75255	1.29539	2.42499	0.000438843	No	No
TREPROSTINIL	1.89509	1.3254	2.80399	0.000792312	No	No
PACLITAXEL	1.48294	1.03966	2.18546	0.0370184	No	No
IBRUTINIB	1.33082	1.01893	1.76383	0.0408848	No	No

## Sheet: Sheet6
Supplement Material 6. High-expressing genes of each myeloid cell subpopulation
0	1	2	3	4	5	6
CD99	CCL3L1	IFITM3	CCL3L1	IL1R2	FCGR3A	HLA-DQA1
CRIP1	CD83	IFI27	HSPA1B	IFITM1	MTSS1	PLD4
AHNAK	SIGLEC1	IFI44L	CCL4L2	THBS1	CDKN1C	CD1C
TAGLN2	IFI27	GBP1	GADD45B	SERPING1	TCF7L2	ARL4C
S100A10	CCL3	MX1	JUN	MX1	ABI3	MAP4K1
S100A4	DUSP2	IFIT3	MT-ND4L	IFI44L	RHOC	FCER1A
TSPO	IFI44L	SERPING1	PPP1R15A	IFI6	SPN	PPP1R14A
LYZ	ARL4A	ISG15	FOSB	ISG15	MS4A7	HLA-DOA
RPS26	SIRPB1	IFIT2	MT-ND5	ISG20	CSF1R	ENHO
RPLP1	CXCL8	RSAD2	NFKBIA	MCEMP1	SIGLEC10	NDRG2
GPX1	IER3	GBP5	IER2	LY6E	CTSL	SLC38A1
TPT1	BHLHE40	IFI6	MT-CYB	BST2	CX3CR1	RGS1
RPLP0	IFI44	XAF1	JUND	IFITM3	PELATON	AFF3
ACTG1	ENSG00000285646	EPSTI1	MT-ND2	B2M	HES4	CLIC2
RPS14	IL1B	HLA-DQB1	MT-CO3	IFITM2	SIDT2	PKIB
RPL15	IFI6	LAP3	MT-ATP6	IRF7	LILRB1	CD2
RPL6	PPIF	ISG20	MT-ND4	ANKRD22	LTB	NFATC2
RPS6	RALGDS	MT2A	MT-ND1	PLAC8	ZNF703	CRIP3
RAC1	LINC01220	WARS1	MALAT1	HLA-B	CD79B	CD1E
VIM	TNFAIP3	SIGLEC1	MT-ND3	EREG	NEURL1	HOMER2
VCAN	PHACTR1	OAS3	MT-CO1	EPSTI1	EVL	C12orf75
H3-3A	CDKN1A	PLAAT4	MT-CO2	FCER1G	ADA	SLC9A7
RPS27A	KLF10	LY6E	FOS	FFAR2	BATF3	P2RY14
CD14	TAGAP	OTOF	MT-ATP8	VAMP5	CYFIP2	TLR10
RPS4X	ENSG00000273320	IFIT1	ATP2B1-AS1	IFIT3	TAGLN	ITM2C
F13A1	ENSG00000260651	IRF7	JUNB	XAF1	CALML4	ITGB7
CD44	TMEM107	STAT1	SAT1	IFIT2	FCGR3B	ADAM28
TKT	NR4A2	UBE2L6	TNFAIP3	UBE2L6	FMNL2	CLEC10A
SH3BGRL3	WDR74	OAS2	ID2	PSME2	ICAM4	MRC1
RPS8	THBS1	MT1E	DNAJB1	SOCS1	CHST7	ATP1B1
RPL13	ATF3	SAMD9L	EGR1	CXCL1	C1QA	CD72
RPS24	MID1IP1	FCGR1A	ZFP36	ACSL1	LST1	PON2
RPL22	GABARAPL1	GBP4	NFKBIZ	APOBEC3A	COTL1	LINC02245
CKLF	CES1	IFI35	NEAT1	BCL2A1	PSAP	FCGR2B
EEF1A1	CCL4L2	TAP1	HECA	CYBA	RPS19	GSTM2
ANPEP	ENSG00000270022	OASL	ENSG00000273702	AREG	TIMP1	CACNA2D3
CD36	LY6E	HERC5	NR4A1	GBP1	CDH23	GNG7
RPS3A	JMJD6	ANKRD22	ENSG00000260708	LAP3	CAMK1	HLA-DQA2
RPL3	CCL4	CALHM6	CXCL2	RSAD2	FTH1	SPINT2
RPS23	RBP7	OAS1	CD83	IFI35	AIF1	C1QB
RPS28	EGR1	LGALS3BP	CCL4	OASL	RRAS	COL9A2
TMA7	CLEC4E	VAMP5	DUSP1	VSIG4	LRRC25	SERPINF1
RPS3	YPEL5	PSMB9	KLF4	S100A8	YBX1	TSPAN33
PFN1	ENSG00000260708	TNFSF10	EIF4A3	SPATS2L	TPPP3	HDAC9
HINT1	ENSG00000276216	PLAC8	CCL3	TYMP	LILRB2	CYP2S1
ITGB2	EREG	PSME2	SOX4	KCNE1	CKS1B	PDLIM1
GAPDH	DDX3Y	RNF213	IRF1	SIGLEC1	LINC02432	NET1
LRP1	PLAAT3	TNFSF13B	TSC22D3	PLSCR1	SERPINA1	HLA-DQB1
ANXA2	G0S2	IGSF6	CCNL1	CES1	LILRA1	UGCG
RPL7	RBM3	BST2	GADD45G	IFIT1	CTSC	IRF4
TALDO1	NFKB2	IFITM3	EPS8	HERC5	GNG2	PEBP1
RPL37A	MAFF	IFITM2	NR4A2	SRGN	FCER1G	HLA-DPB1
KIF22	CSRNP1	TYMP	H3-3B	C3AR1	TNFRSF1B	NAV1
RPL7A	TIPARP	HLA-A	ENSG00000274213	CD38	NAAA	CIITA
RPL26	ERLIN2	HLA-C	MIR23AHG	PSMB9	PAG1	GPR183
RPL39	ZFHX3	B2M	CSF3R	CNIH4	PECAM1	RUNX2
LTA4H	TNF	RPL28	RSRP1	S100A9	SAT1	GAS6
LGALS1	C12orf57	TMSB10	MED29	HLA-C	NAP1L1	TAMALIN
MYL6	DDIT3	PARP14	IER5	FPR2	IL3RA	SLAMF8
NUP214	PLAUR	HLA-DRB1	ILF3-DT	TNFAIP6	PLAGL2	HLA-DPA1
PKM	PRR7	HSPA6	ADRB2	MYL12A	GPR137B	C12orf45
EEF2	ENSG00000262202	DYNLT1	ENSG00000245904	LRG1	FAM110A	GPAT3
S100A12	DDN-AS1	BLVRA	IL1B	ALOX5AP	HLA-DPA1	CD69
PLP2	FCAR	CLU	DDIT4	FPR1	FCGR2B	CCNB1IP1
RPL5	NR4A3	CD74	RHOB	UPP1	ICAM2	HMGN1
RPL4	PATL2	APOBEC3A	IER5L	OAS1	PHF19	RTN1
RPS21	ENSG00000272768	APOL6	PPP1R15B	OAS3	CYTIP	HLA-DMA
RPS7	ZBTB10	TRIM22	ENSG00000278743	MFGE8	TMC6	P2RY6
POLR2L	CCNL1	MX2	IER3	CD163	SLC29A1	LGMN
YPEL3	TAMALIN	CMPK2	NXF1	PLIN2	ITGA4	HLA-DRB5
CAST	ENSG00000231881	SLFN5	MCL1	HSPB1	GNGT2	HLA-DRA
SORL1	EGR2	ITM2B	HEXIM1	RAB20	HMOX1	CD74
TMEM176B	SLC7A5	FGL2	HNRNPU	SAP30	CD52	NREP
MGST1	HIVEP2	SAMD4A	KLF6	GBP5	SEPTIN9	FAM162A
EMP3	LEKR1	HLA-DPA1	KLF2	IFI44	CD300A	HLA-DRB1
ATP5MG	ENSG00000260805	SAMD9	YME1L1	CMPK2	WARS1	VEGFB
EIF4B	OSM	HLA-DPB1	HSP90AA1	SERF2	PHTF2	TMEM109
MYO1F	WAKMAR2	STAT2	INTS6	SELL	TUBA1B	CLECL1
PABPC1	ENSG00000286760	TMSB4X	SRSF2	MX2	SYTL1	SERPINF2
OST4	CD9	GBP2	RPL13A	FBXO6	PRADC1	RHOF
PGD	SOD2	GOLM1	TNFAIP2	FOLR3	ADGRE2	TRAF4
ENSG00000238142	FOSB	PSME1	ABHD5	OAS2	RUNX3	UPK3A
NQO2	ATP2B1-AS1	RNASE2	NUFIP2	RGS2	CSK	BATF3
JAML	PPP1R15A	HLA-DRA	RRP12	ENSG00000274213	GPBAR1	FLT3
RETN	ENSG00000277969	GIMAP4	SON	TNFSF10	CXCL16	PEA15
RPL9	ENSG00000278330	PSMB8	LDLR	NPC2	CD68	HLA-DMB
RPL10	PNRC1	DTX3L	SPAG9	SAT1	IFITM2	PPA1
UBA52	NFKBIA	IFI44	PER1	FCGR2A	SLC44A2	BIN1
RAB31	JUND	IFIH1	TCF25	FMN1	INSIG1	UCK2
BTF3	JUNB	LGALS9	SIK3	TRIM22	LYN	DANCR
EEF1B2	ZFP36	HSPH1	ENSG00000260651	TCN2	RNASET2	PDXP
METTL9	DUSP1	SP110	SRRM2	EIF2AK2	LILRA5	SRSF8
GAS7	FOS	CD48	USP15	TAP1	TSPAN14	BZW2
ASGR1	HLA-B	CHMP5	PITPNA	LILRA5	LFNG	APEX1
C4orf48	PDE4B	HSPA8	BCL3	FCGR1A	RHOB	RPS23
TWF2	EPSTI1	SCO2	NLRP3	SULT1B1	ZDHHC1	ARHGAP5
GMFG	LDLR	PSMB10	PNRC1	IL1RN	EPB41L3	RPS5
RACK1	NUP58	GABARAP	MTX1	SAMD9L	KLF3	EVL
CCNI	ICAM1	EIF2AK2	DYSF	STAT1	PTPN6	HADH
GPX4	KLF6	PARP9	COQ7	RNF213	RAP1B	CAMK1D
CSTA	TPST1	DNAJA1	DUSP2	SDF2L1	UBASH3B	IL18
S1PR4	CLK1	CUL1	SNHG5	C1orf162	SPI1	RPL3
ARHGDIB	NAMPT	FTL	BTG1	CD82	CALHM6	AREG
KRT10	PRKAG1	IFI16	AOAH	MT2A	BID	MAGEF1
ENO1	IL10RB-DT	NT5C3A	AFF4	SLC39A8	CEBPB	SEPTIN6
CCDC69	GZF1	SECTM1	CYBC1	CALR	TUBB	RPL5
UBL5	OSER1	COX5B	RGS2	APOL6	FBP1	KPNA2
TRIR	ERN1	MNDA	DDX60L	LGALS3BP	SH2D3C	HINT1
EIF3F	SKIL	PLSCR1	ANKRD13A	GRINA	PILRA	WDR77
EIF3L	IER2	GRN	EWSR1	DDX60L	EEF1A1	RPS4X
WASF2	PPP1R15B	TYROBP	FKBP15	AQP9	HCK	EEF1B2
COMMD6	NINJ1	FKBP4	MTCH1	PHC2	HLA-DRB5	SPATS2L
DDX17	TNFRSF14-AS1	HLA-DMA	PPP4R2	CD53	NR4A1	HMGA1
NAA38	SRSF5	HLA-E	SAR1B	S100A12	CMTM6	DST
RPL10A	ZFAS1	PSMA4	JMJD1C	CXCL8	SLC2A6	RPS18
NCOA4	PADI2	ADAR	PPP1R12A	HLA-E	UNC119	RPL14
COMT	APBB3	S100A9	AATF	SAMSN1	SNX9	DENND1B
PECAM1	EAF1	TMEM176A	HNRNPUL1	FTL	TBC1D10A	LSP1
PCBP2	PLK3	HLA-B	MAP7D1	FCGR1B	POFUT1	CA2
MRPL33	RPL28	HSPA1A	MAP3K8	ENSG00000251139	NEDD9	PTGER4
NCF1	FCN1	MT1X	STAB1	CHMP5	POU2F2	ATIC
AGTRAP	NAF1	FCER1G	CCDC18	SLC11A1	ZNF706	RPLP0
RPL17	ZFY	H1-3	HRH2	PIM1	MS4A4A	TUBA1B
RNF130	SQSTM1	CYBA	ARHGAP4	H3-3B	EML4	RPL10
RABAC1	IVNS1ABP	TMEM123	PDCD6IP	MANF	ASAH1	EIF2AK4
LGALS3	ENSG00000272449	PLEKHO1	MIIP	TIMP1	FTL	RPS6
RPL23A	ANXA1	ATOX1	ARID1A	PLAAT4	TBC1D10C	HSPD1
LILRB3	MBNL1-AS1	DRAP1	TMEM107	SLC25A37	MAPKAPK3	DDIT4
ITGAE	RILPL2	HLA-DMB	PDE4B	IFI16	CUX1	RPS3A
NDUFB9	PHLDA2	SELL	SLC16A3	CCR1	PTGER4	CST3
CALM1	NFKB1	LGALS2	MKNK2	GBP4	RGS19	C7orf50
RPSA	TGIF1	SSB	DPH3	FAM117A	DRAP1	TSPAN3
ASGR2	SRGN	IRF1	PLEC	PELATON	PRDX4	RPS3
PPP1CA	MIR23AHG	LSP1	TSPYL2	TOR1B	SNN	EPB41L2
RAB27A	PNPLA8	S100A8	PKN1	GBP2	CHCHD10	RPL8
NACC2	PIM3	VSTM1	KTN1	RNASE2	PIK3AP1	RASA4
CELF1	RPS4Y1	H1-4	EIF4G1	STAT2	IFITM3	CCT2
IL17RA	KDM6B	GIMAP7	STX5	HSP90B1	RASAL3	RPL7A
PXN	PURB	POMP	CNPPD1	MLKL	MYOF	NBDY
MPST	PER1	FBXO6	BAZ2A	ENSG00000233461	C3AR1	NPM1
TIMP2	SEC22B	PML	EREG	IRF1-AS1	CST3	RHOC
PLBD1	H1-0	IFI27L2	NAMPT	SP110	HLA-DPB1	KCNK6
CD63	OAS1	SPATS2L	TBC1D1	TXN	MARCKSL1	GSN
EVA1B	SNHG15	MYL12A	CBX4	POMP	SCIMP	SEL1L3
GTF2I	ZC3H12A	FYB1	PAFAH1B1	ARL4A	PFN1	PDCL3
DBI	AZIN1	AIF1	ARL8B	CTSB	C5AR1	SORBS3
RPL27A	ARMC5	FCGR1B	BTG2	DYNLT1	ITGAL	EIF3L
DGKZ	JUN	GPBAR1	MEFV	PSMB8	PTPRC	UVRAG
IMPA2	ATG7	HSBP1	MAFB	TRIB1	PKN1	RPL11
SIRPA	RPL22L1	HSP90AA1	ARHGAP30	DNAJA1	RFTN1	EEF1A1
HEBP2	RPL29	CASP1	TGFBR2	OAZ1	IFI30	MRPL3
SERPINB6	ZNF668	NMI	TRIP12	ATOX1	RAB24	CD180
GSTP1	ADAMTS2	S100A11	GNAQ	PARP9	RPL8	EXOSC5
PGLS	CXCL2	PARP12	GNA15	HSPA5	TBC1D8	C1orf54
NDUFB1	RIPK2	ELOB	TOX4	CFLAR	MAGED2	BEX4
RNF24	MNDA	MARCKS	PPP4R3A	CCL4	ARRB1	AIG1
CRTAP	ID1	UQCR10	HSF1	HSPA6	ARPC2	BASP1
PGAM1	ADPGK-AS1	TNNT1	TACC1	HLA-DRA	DUSP5	C1QBP
COPS9	ZEB2-AS1	MTHFD2	PHF3	HLA-DRB5	KLF2	RPL18A
ATP6V0D1	SLC3A2	PSTPIP2	DESI1	UBE2S	MSN	MAD1L1
TMEM176A	CHMP1B	JAK2	BACH1	HSP90AA1	AP2A1	PHACTR1
RPS10	LINC00937	RAB20	OAZ2	CFD	VASP	IMPDH2
APOBR	NFKBIZ	ATF5	IRAK1	CHCHD7	HLA-E	CNN2
RPL36A	MOAP1	PPA1	MOB3A	LAIR1	PIK3CG	ADAM8
RASSF2	MAILR	PRELID1	PARP14	NAPA	HSPA8	RPSA
SEC11A	LACC1	HSP90AB1	GOLGA7	SLA	SLC7A7	SLC1A5
RPS17	ENSG00000243176	MYOF	NIPBL	PSME1	RNF144B	RPS7
ITGAM	NFIL3	NAGK	CIAO1	GNAQ	SYNGR2	SLC25A5
APLP2	OTOF	LMNB1	DNAJC3	UBB	TNFRSF8	IL2RG
ACTN1	BTG2	NDUFA12	PLK3	PAG1	RHOA	MCUR1
IQGAP1	CHD2	STX11	WASHC1	IRF1	PDCL3	MRPS27
RAB32	CMPK2	HELZ2	TECR	TRIM69	SOD1	HSP90AB1
NDUFA11	CYP1B1	PARP10	CLTC	H2AC19	C15orf39	MIR181A1HG
CD52	IFITM3	H2AC6	YWHAH	RETN	MFSD12	EEF1G
MYADM	SMARCD3	GSDMD	WNK1	HLA-A	RNF149	KLHL22
CARHSP1	ZCWPW2	SCARB2	P4HB	NKG7	ABCA1	ERG28
ARRB2	FOXO3	CBR1	SNX5	RNF144B	SLC25A5	RFX5
ITGA5	RAB5A	ATP6V0E1	DDX3Y	GNG5	SVIL	RAB29
POU2F2	CLEC7A	PTGES3	AZI2	TNFSF13B	FAM162A	RUFY3
TLN1	ETF1	SNX10	COLGALT1	XBP1	TMEM134	LDHB
SLCO3A1	LINC00877	SERPINA1	IQSEC1	TYROBP	ATP1B3	FABP5
CORO1C	CLCN3	LYSMD2	FBXW5	HELZ2	PTP4A2	REPIN1
MAZ	PLD3	H4C3	ACTN4	GCH1	FKBP1A	ESYT1
PTAFR	OTUD1	GLIPR2	TLE3	ETS2	SEC14L1	RPL19
ARF5	XBP1	SHISA5	RBM47	GLUL	PGK1	ACTG1
TRAPPC1	PCBP1-AS1	TRIM69	GGNBP2	IFIH1	GPI	BTN2A2
EEF1G	ID2	BCL2A1	DDX39A	CD63	BCL2A1	CEP83
HRH2	USP36	LY96	MTMR14	PDE4B	SECTM1	PRKACB
LENG8	XAF1	NDUFB3	PHYKPL	RUNX1	TMSB4X	ASF1A
KRTCAP2	RPL11	LEPROTL1	LRRK2	SECTM1	CD4	RPS12
HOMER3	UBC	HSPB1	NOTCH2	FCGR3A	PTMA	SAMHD1
CPVL	TSC22D2	MS4A6A	SIRT7	ATP5F1E	RAB10	BUD23
MZT2B	IDS	GM2A	BCL6	LINC01220	LIPA	POLD2
CNPY3	MAFB	ATP6V1G1	TOB1	SSB	FGD2	HNRNPA1
UQCRQ	TKFC	ROGDI	MAFF	SF3B5	NPC2	CDK6
CAP1	HCAR3	CASP4	SOCS3	PDK4	ERGIC1	PRPF19
PSTPIP1	TNFAIP6	C4orf3	RASSF5	CALHM6	MARCKS	PPIA
MLXIP	FXYD6	RNF181	SIPA1	PARP10	TBXAS1	VOPP1
ARHGAP9	IRS2	CTSS	OSBPL11	NCOA7	HSPB1	ARL5A
ZNF106	NXT1	DDX60L	PIK3CD	MIR223HG	TSTD1	RPS8
NFE2	OASL	SMCO4	UPP1	HSPA1A	DSTN	RPL15
OGFRL1	RNASE4	MSRB2	GLG1	GM2A	ATP6V0C	RPS25
SEC61B	EHD1	PSMB3	RSRC2	HSPE1	UTRN	MAPRE2
UCP2	RELB	CACYBP	TUBB4B	MYL6	PABPC4	BHLHE40
MRPL20	ENSG00000287979	LRRK2	SLC12A9	CLU	M6PR	ABI3
STMP1	ADA2	AP1S2	SRSF7	PARP14	HLA-DQA1	SLC39A10
VNN2	SETDB2	HIGD2A	UBAC1	AGFG1	MRPS35	RPS27
ZFP36L2	GADD45B	B4GALT5	SUN2	UBL5	RABGAP1L	IL13RA1
CHP1	SRA1	RPL35	GPS1	CD68	GCH1	TCTN3
MIF	BCL3	BRI3	CYCS	PML	MXD3	PRKRA
IL27RA	FCGRT	GLRX	IDI1	CXCL2	CYRIA	NSMCE3
FAM89B	ALDH2	NPC2	POLR1H	B4GALT5	ACP2	RFTN1
HP1BP3	ENSG00000253210	H2AJ	FNBP1	DNAJB11	S1PR4	CTTNBP2NL
RNASE6	KLF4	RABGAP1L	PHF21A	TPST1	PMVK	RPS27A
IMPDH1	EFCAB2	NAPA	AP1B1	SLC45A4	P2RX1	ECHDC2
CSDE1	FNIP1	STIP1	STAT6	PSTPIP2	RPL10	CCT3
TESC	VIM	STOM	HNRNPL	WARS1	C20orf27	RPL4
MEGF9	NFKBIE	COX6A1	NPEPPS	ATP5MK	SELPLG	BCL11A
TMEM256	AP3S2	JPT1	EMC10	COQ7	CCDC88C	RACK1
YBX3	SNHG5	CD63	ROCK1	HSH2D	ITM2B	ELOVL5
PPT1	SNAI1	MFSD14B	SMARCD3	RBCK1	RARA	TOMM40
PTRHD1	DDIT4	H1-2	RBM39	NDUFB3	WDR11	MZT2A
NFAM1	CACNA2D4	PIM1	HSPA1A	CLEC4E	MYD88	MPC2
CLTC	RSRC2	TRAPPC5	GTF2F1	ATP6V0E1	RAP1GAP2	IDH3A
ARPC4	SNHG8	MOB1A	C1orf43	FKBP5	MCOLN1	RPL32
LILRB4	PRMT9	CCR1	SH3BP2	STOM	CDK2AP1	SARS2
CYP27A1	ELF1	PIK3AP1	SF3B1	LRPAP1	ADGRE5	SRM
AKNA	ILF3-DT	CNDP2	SETX	ADRB2	IKZF1	SNHG29
FBXL5	TMEM123	ZC3HAV1	DNAJC5	CMC2	HAGH	CDK2AP1
ATP5ME	YBEY	TMEM219	PABPN1	C4orf3	PRELID1	RPL18
CDA	RARA-AS1	PYCARD	HERPUD1	GSDMD	RHOF	TRAP1
NUMB	B2M	CNIH4	ANKRD44	BLVRA	CD300LF	RPL30
DICER1	ENSG00000278743	HLA-F	INPP5D	NMI	UCP2	YIF1B
EVI2B	CCDC59	SHTN1	ODF3B	MAP1LC3B	CD47	PRCP
IQGAP2	TRIQK	PHF11	DDX18	MIR4435-2HG	PPP1CA	NME2
EIF3H	FTH1	ARPC5	STAT5A	WDR74	SMPDL3A	ST3GAL4
PLIN3	OAS2	DYSF	NFE2L2	MS4A4A	LILRA2	SUSD3
DPYSL2	NUFIP1	SCIMP	NDUFV1	PHF11	DOK2	RPL10A
TNFRSF1A	TBK1	ANXA6	NUP58	LCP2	CORO1B	ZNF296
PRKAR1A	TMEM70	ICAM2	HSPA9	PSMB3	WDR1	CCDC50
SRSF9	FFAR2	HP	PTK2B	DPH3	CSTB	RPS13
DCTN2	ANKRD28	SNRPG	GLS	PDIA3	ARAP2	ENSG00000258017
MRPS34	GSTK1	RBX1	RAD23B	PPP4R2	LPCAT3	PARP1
CD93	RGCC	CALM3	PARP10	PARP12	EEF1B2	RPS15A
ZBTB7A	RPL30	MT1F	PIM3	TDP2	POLD4	PPP1R14B
SHKBP1	STAC3	GCH1	ZFAND3	PTGS2	PDLIM5	RAP2A
HIPK3	MAP3K2	IL1RN	REL	TNFAIP3	TUBA1A	GDI2
GLIPR1	SRSF3	KIAA0040	RNF166	MRPS18C	H2AZ1	MYO1E
EIF4EBP1	SLC9A8	TMEM258	ARHGEF1	SCIMP	SLC16A7	SLC25A29
SNHG29	ARHGAP24	MRPS18C	PTPRJ	CASP1	SSBP4	RPL6
SELPLG	CTBS	MPEG1	TRA2B	ADM	KDM1B	SLAMF7
LRRFIP2	ENSG00000273064	COX8A	PRKCB	CD164	RNF141	EEF2
ITGB1	LINC01003	DYNLL1	INTS11	LYZ	PDCD5	REV3L
EIF4EBP2	RASSF5	SLC31A2	ZEB2	PPIB	VPS35	CCDC6
TRAF3IP3	CLEC12A	NDUFA3	ARHGAP9	SOD2	ENSG00000255197	NCL
PDLIM7	CHASERR	TAF10	NR3C1	COX17	YIF1A	RPIA
CLU	TBC1D7	TAPBP	LCP2	WDR26	GBP4	TTC19
EIF2S3	TALDO1	RBCK1	SIGIRR	S100A11	CAP1	ZNF503
CTDSP2	NFKBIB	ATP5MF	ENSG00000282885	PDIA4	SNX18	RCN2
RPS19BP1	LGALS2	TCN2	SLCO3A1	ABHD5	ZBTB7A	RASSF7
CCR2	STK17B	GIMAP8	SIGLEC1	GADD45G	ATP5F1B	ARL14EP
EMB	ATG2A	NOP10	ADAM17	UBE2D1	SH2B3	HSPA8
CNIH1	BEST1	METTL9	MAN2C1	ODF3B	SLC1A5	TMEM8B
HNRNPM	TNFSF14	SMCHD1	YWHAG	TMEM150B	GSPT1	BTF3
H2AZ2	FXYD5	ITGA4	TPR	ATP6V0C	NUTF2	PHETA1
ATP5F1A	RNASE2	COX7A2	ZFAND5	MSRB2	CHST15	DCTPP1
ANAPC11	MAP1LC3B	EFHD2	RBBP6	SHISA5	MAFB	RPL41
FAM200B	PHF11	TXN	ARIH1	PGS1	CALHM2	ABCE1
CREB5	CFP	SNX20	SRA1	CD300A	B2M	PPHLN1
BASP1	MMP25	CD300A	FES	HERPUD1	ITGB1	SP140
HCFC1R1	GAPDH	PTTG1IP	USP3	RILPL2	VSIR	ATG4C
DUSP22	ZBTB1	ATG3	NFIL3	NDUFA1	MTPN	DIMT1
RBPJ	CDA	PAK1	BCL10	CHORDC1	EMP3	DDOST
AGPAT2	DAZAP2	LCP1	MRPL55	SELENOK	ABRACL	TSTD1
PYGL	CWC25	RPS4Y1	CHASERR	CTSL	RASSF5	OFD1
BRK1	DDX5	GSTK1	SPG11	COX6A1	LYST	UBE2E2
GCA	EIF1	NUB1	TOP1	CCDC18	FAM89B	PTPN22
UBA1	QPCT	HCST	PLAUR	CEBPB	TMPO	NIPSNAP3A
MAPK1	IER5	CTSB	TRIM25	SPCS3	C9orf78	HSPE1
EIF3M	AZI2	HACD4	ELF2	GCA	WASF2	PRKAR2B
AP2M1	CST3	MTPN	AP2A1	IFRD1	EPN1	AHR
ATP6V1B2	ZFAND5	CYBB	HAX1	BLOC1S1	PTGES3	ENSG00000288632
RGS14	ZMIZ1	PSMA6	ATRX	SEC22B	PSMB9	OSTC
XRN2	TXNDC11	IRF2	ADPGK	CTSC	APH1B	MYCL
TM9SF2	ACP5	HSPE1	SSH2	IGFLR1	SH3BP2	HDAC3
STING1	TAF1D	NDUFS7	U2SURP	TMEM123	CNPPD1	RPL12
ZNF385A	DENND5A	ATP5F1D	METAP2	ENSG00000282885	CAPZB	PABPC1
ORAI3	RPL12	DECR1	TNFRSF14	TRIM14	ALDH16A1	DOCK10
FLII	DNTTIP2	GIMAP1	IL10RA	LAMP1	CFD	RPL23A
PPM1M	THUMPD3-AS1	TMEM179B	NRDC	IDI1	BCAP31	BOLA3
ADD1	TRMT6	OSCAR	C1orf122	NFIL3	SH3BP1	PIP4K2A
ANP32B	SELENOK	SQOR	WDR74	FLOT1	RELT	AKR1B1
UBE2R2	MIR222HG	SP100	CPNE1	PSMA6	HSP90AB1	ZDHHC18
POLR2I	HEXA	GSTO1	NAPRT	RAB5IF	CD37	RGCC
POLE4	BNIP3L	AKR1A1	SNHG8	GPR65	ACTB	PABPC4
CPD	MS4A6A	MAX	KLF13	MS4A6A	MCRIP2	CPVL
TXNDC17	PLSCR1	HMGN2	MAN2B1	COX5B	MT-ND4L	PPM1K
PRDX6	JMJD1C	CIAO2B	MBD4	LTB4R	PCGF5	OLA1
MAP7D1	HLA-C	COA3	SCO2	DYNLRB1	LNPEP	NOP58
NFIC	PIK3IP1	LMO2	ARHGAP26	ROMO1	ANXA5	TP53I13
RAB3D	MYADM	CTSA	KCNAB2	TAGAP	TADA3	IL16
ANXA11	THAP9-AS1	TRIM25	JDP2	FNDC3B	TTYH3	PTMS
QPCT	TSC22D3	SHFL	SLC43A2	RNF149	FAM126A	CBFA2T3
OTULINL	SRSF2	HSPD1	RAB21	ZC3HAV1	IMPDH2	HSPH1
UFC1	HNRNPDL	MSRB1	ATP2B1	HSPA8	ST3GAL5	PCED1B-AS1
RPS6KA1	ADAM17	ORMDL2	EIF5	HSP90AB1	PARP1	ATXN10
LGALS2	SAR1B	TRAFD1	RPS6KA4	DNAJC15	HNRNPDL	IARS1
GLT1D1	CAPG	NDUFC1	RIN3	AHSA1	JPT1	LMNA
MAP4K4	BCL10	RHOG	SRSF11	DDIT3	DAPK1	NEK1
CERS2	CYB561A3	NUCB1	SLC3A2	ENSG00000265206	SNX5	ADA
KCNE3	MAPK6	PILRA	DUS1L	HEIH	FGL2	SNRNP25
PRDX2	TNNT1	GCA	SND1	HSBP1	CCDC115	SNHG15
GASK1B	PLEKHG2	KCTD12	MAPK14	IFI30	TMC8	SMARCC1
TNRC18	STX11	PSMA5	PUM1	ATP2A2	AHCY	CNPPD1
CARD19	MANBA	CLEC2B	BRD7	SHFL	CASP1	TMEM14C
SYK	NACA	CALCOCO2	RSBN1L	GYPC	GNS	RPL26
POLR1D	CD302	NADK	TRIM38	COX7A2	SLC25A25	SNHG1
PSMA3-AS1	PTS	PPDPF	TUT7	CD55	DNASE2	RPL29
CBL	HERPUD1	RNF114	CLK1	PPP1R15B	DCTPP1	RPS24
COX7A2L	TMEM138	GLMP	PRRC2A	CLEC4D	CCT5	BBX
DIAPH1	GRN	SCAND1	ETS2	STIP1	HMGN2	DCPS
UXT	BCL2A1	CBWD2	BRD2	ARF4	BTK	TOMM34
TYK2	AP1S2	COX7B	H2AC19	LY96	MPC1	C1QA
GCHFR	TPRA1	TRIM14	DDX46	LGALS9	SCARB2	SNX8
ABRACL	EIF5	TFEC	METRNL	MYDGF	ADK	PRMT1
TMEM167A	GLA	CD37	KAT8	TFEC	MED11	HMOX2
MRPL51	ELL2	SEC61G	CYTH4	RNF139	STK10	SLC25A33
CTNNA1	SLC36A4	CCR2	SLC24A4	COX7B	NECAP2	COPS3
TMPO	TREM1	SAP18	USP4	CLK1	NINJ1	HSP90B1
TUFM	PLIN2	GIMAP2	ENSG00000276216	DAD1	AMPD2	PRKDC
CPPED1	CD68	PSMA3	PPP1R9B	CACYBP	AAMP	NUCKS1
TCEA1	ITPRIP	NDUFB7	MARCKS	RAB8A	GDI2	ALCAM
ICAM3	DNTTIP1	PSMB2	SERTAD2	JDP2	RPS4X	RGS10
ENSG00000257764	ZNF394	KRTCAP2	PGP	NDUFA3	ACAA1	ATP8B4
HNMT	SRSF7	MEFV	UBXN11	PSMA4	CCT3	STK38L
RASSF3	SLC2A6	FCGR2A	MPHOSPH8	PSMA3	UBE2R2	RPS19
USP22	IFI16	TMEM59	ADGRE5	EIF5A	RPS5	TRAPPC6A
NCKAP1L	CLEC4A	VNN2	RELT	HSPH1	ARPC3	CPNE3
NPEPPS	CYCS	PHACTR2	EP300	ERP44	RAB29	SPOP
KLF13	MIR4435-2HG	BST1	DEF8	LAT2	HNRNPR	SYNGR2
CSNK2B	PDCD6IP	ROMO1	ATXN2L	NCF4	GNAI2	YBX1
GABARAPL2	CITED4	PDIA3	RNF145	DDIT4	CDK2AP2	HNRNPA0
OGT	DEGS1	ACSL1	NCOR1	NRIP1	KRAS	MATR3.1
BCAP31	EXOSC4	CES1	ITGAL	SELENOW	SARAF	NAP1L1
AAK1	PPT1	COPZ1	PPM1F	C5AR1	CD81	ITGA4
DOK2	MIF4GD	IFI30	MLKL	FOS	ITSN2	ACADM
PRR13	WDR45B	TGFB1	SLC25A37	TRAFD1	NTAN1	RAP1GDS1
RPN1	UBE2D3	SMIM26	IL1RN	BATF	CD300E	RPL22
WIPI2	NAPA	RAB8A	ADGRE2	VPS37B	TMEM9B	PHB2
MBOAT7	C1orf162	TMOD3	FGD3	HLX	BIN2	CXCR4
TBCA	USP12	NCF4	CARD9	SERPINB9	PITPNC1	WDFY4
CTNNB1	P2RY8	UBE2L3	TRMT1	CYBC1	RYBP	CACYBP
MAF1	PLEKHM2	MLKL	CDKN1B	NDUFA13	ACP5	RPS15
MARCHF2	C16orf54	SEMA4D	GPBP1	BASP1	RPS27L	VDAC1
CCNY	GRPEL1	DUSP3	NBEAL2	AP5B1	DPEP2	DEGS1
TACC3	RFX2	LY86	HLA-F	NUCB1	WSB1	ELMO1
GSR	LAPTM5	CARS2	IRF2BP2	P2RY13	UBE2J1	TOR3A
CDC42EP3	B4GALT1	MCUB	GSK3B	SLIRP	LIMD2	NENF
TPST2	ASAH1	SOCS3	TOM1	DTX3L	PSME2	GPATCH11
RALBP1	TM2D3	AGPAT3	HIPK1	HLA-DRB1	UQCRB	NOLC1
WDFY2	TCN2	LMAN2	ATP1B3	ZNFX1	UQCC2	RAB22A
UBE2J1	CREG1	MTLN	EMILIN2	HIF1A	GNB2	TCP1
MBP	PTGER2	GNS	PAXX	TMBIM6	YPEL2	NIT2
TXNL4A	ENSG00000253982	CD164	LINC01220	SP100	DELE1	HDAC2
UBE2D2	LGALS3	CIAO2A	C12orf57	RIPOR2	HCLS1	PTGS1
MXD4	SLC35B2	HAUS4	MAPK8IP3	MCOLN1	HSBP1	DERA
RTN3	MYL12A	SLIRP	DOCK5	ASPH	NT5C	ZNRF2
HNRNPD	GOLGA7	ODF3B	ERN1	MGAT1	SRI	DNPH1
SLC12A9	ATP5F1C	NFE2	MAP4K4	CENPX	SIVA1	HSPBP1
NME3	SLC43A2	XPO1	KDM5A	PPP2R2A	PTPN18	PHB
MFSD10	ARL5B	PCGF5	MARK3	GK	ETS2	IDH2
NDUFC1	GLIPR1	SNX6	CSNK1A1	SMCO4	TBCB	RPL35
STUB1	PTGS2	SIRPB1	NR1H2	C12orf57	ARL6IP5	EIF3F
HPCAL1	RNF138	NDUFS6	BAZ1A	CCL4L2	NDUFA6	PACC1
TRIOBP	RUNX1	MED28	SOD2	RBMS1	CYTH4	MRPL9
GPCPD1	CTSS	VPS29	KMT2E-AS1	H4C3	UHMK1	DEF6
HEXB	MAN2B1	PAK2	UBE2S	SIGLEC10	ATP1A1	CCT7
ABTB1	OXSR1	AURKAIP1	BPTF	CIAO2B	SRM	WDR61
HOOK3	HMGB2	MRPL52	PLEKHM2	GIMAP7	PLXNB2	MCM5
GLG1	YTHDF3	DEK	TUBGCP2	MSRB1	CNDP2	EPRS1
PPM1F	GRHPR	C19orf38	MT-ND6	HMGB2	HLA-DRB1	DNAAF2
TMEM127	GLRX	ZNFX1	IL6R	NFE2	ATG3	VARS1
ARHGEF2	KBTBD2	CHCHD10	TTC7A	CDK2AP2	PDK4	HNRNPR
R3HDM4	TMED5	ATP6V1B2	DOCK8	CD83	GRK6	G3BP1
VMP1	PRKRIP1	UBA7	PCBP1-AS1	PGD	RAC2	CDK4
MGST3	ENSG00000273338	RGS10	USP8	STK17B	EXOSC5	CCT6A
RBM6	KLF9	NDUFAB1	DNAJB6	PNPLA6	NBDY	SHMT2
ALDH2	TMEM91	MAT2B	PLXDC2	NT5C3A	SNAP29	URI1
RAB34	ODF3B	CREG1	AKNA	ENSG00000272256	IL10RB	GSTM4
DPM3	HSD17B11	HIKESHI	CYTH1	SMCHD1	P4HA1	PCBD1
PICALM	ALDH1A1	FPR2	SRSF10	HLA-F	RASGRP2	HIP1
EZR	SERTAD2	PDIA6	WSB1	UBALD2	LMO2	CCNG1
MAP3K3	ATP6AP2	RAB8B	SF1	WTAP	STXBP2	ACTB
KDELR1	MNT	SAT2	ANKRD11	LMAN2	METRNL	PAK1
EIF4G1	RRM2B	CD47	JAK2	N4BP1	ZFAND5	ECHS1
SET	ELP5	JOSD2	HELZ	TIMM8B	ACTR3	TMEM243
PSMD9	EIF2AK2	CD86	TGOLN2	RBX1	PITPNM1	NACA
PHF21A	AOAH	MMP24OS	ACADVL	MYL12B	ARHGEF18	H1-3
YIPF4	RPS13	POLR2F	COX19	DNAJC3	IER5	ATP5F1B
CAMTA1	PFDN6	TUBA1B	RAF1	ADAM9	RNF13	ACYP2
TSEN34	ARF4	SRI	MAP3K2	TMEM179B	LMBRD1	DBP
CDC42SE1	METTL21A	MIIP	SLC8A1	CLEC2B	CALM2	YDJC
REEP5	TMEM176B	UBE2D1	TRIM44	SSR4	NACA	CCT4
HAUS4	METTL23	PANK2	HK3	TRMT112	RPL14	LRRK1
CTDNEP1	SPTSSA	MRPL18	CHMP1B	PFKFB3	SH3BGRL	TCERG1
YY1	CHMP2B	SSR3	RNF213	CYBB	SERPINB9	NME4
SF3B2	AHR	CDV3	CPD	TRIM21	AP1M1	SAMM50
OSBPL11	TMEM230	ERP44	VPS4B	LIPA	CNIH4	SLC25A39
MPG	CIRBP	GNG10	CCDC12	UBAP1	ARHGDIB	ARHGAP31
CHPT1	GIMAP4	IGFLR1	TNRC6B	SH2B2	TPI1	MS4A4E
ZDHHC7	UQCRC2	MRPL27	EIF4A2	MTHFD2	UBB	ACSL5
FYN	BTAF1	PRKAR1A	MLXIP	MED30	PUF60	WDR41
OSTC	GPR141	RBP7	RPL22L1	MKNK1	YWHAZ	NUDT1
SLC38A10	FOLR3	LAMP2	ARHGAP27	CNDP2	LCP1	ATP5F1A
MTCH2	MAFG	RALB	PHF20L1	NT5C2	EAF2	UBA2
DUSP23	HLA-DMB	TRIM44	EIF3B	NDUFA12	SLC9A3R1	ENSG00000272092
PTOV1	CHMP5	FDFT1	SNHG7	UQCR10	RHOG	APPL1
PRPF8	HNRNPL	C14orf119	TYK2	TRIM56	PTPRJ	HSPB1
CANX	TOM1	ETFB	CNOT2	PDIA6	CIB1	SPN
VTI1B	SAP30BP	CD300E	SLTM	SELENOF	RALY	CLNS1A
LBR	BCLAF1	MGST2	VPS36	AKIRIN2	TMEM87B	RAN
SERBP1	ZFP36L1	HSH2D	ACIN1	IFNGR2	VASH1	PHLDA2
MPP1	DNAJB9	SLC27A3	ENSG00000262202	STX11	ARRDC2	ST13
DNAJC5	IRAK1	ANXA4	DIAPH2	CBR1	CD86	RPL35A
PRKCSH	HMGN3	GAA	CTSD	CARS2	VDAC1	NIBAN1
ZNF467	MIR22HG	CGGBP1	DGKZ	SFT2D1	TAF10	ZFAND1
TTC39C	CCNH	MRPL16	FAM177A1	DRAP1	DDX18	PDIA6
SCAMP2	IFFO2	VTI1B	MED13L	EMC3	PFKL	SNRPA
UFD1	FBRS	CCT3	MAP1LC3B	YTHDF3	ST13	CAT
NEAT1	CAPZA2	SNAP23	PRPF38B	FKBP2	FGR	STT3A
APAF1	MEF2A	H2AC19	RAB11FIP1	TPM4	RPS27	SINHCAF
RBM5	AKIRIN2	TOP1	FAM133B	CYSTM1	ARHGAP1	TMEM50B
ADI1	PFKFB3	BLOC1S2	ARF4	CUL1	EEF1G	CCT8
TOMM20	SYNGR1	CYTOR	RNPEPL1	TSPAN14	ATM	DCTD
UBE2J2	MGST1	PFDN2	CCDC88B	PLAAT3	GPR65	CISD1
PJA2	PIK3R5	CIR1	ADAP1	MTHFS	C11orf21	ADCK2
TRMT1	ARID5A	RCSD1	MIS18BP1	MIIP	PPM1F	MAP4K5
GSN	GGA1	TMEM208	NSD3	STXBP2	FAM32A	HPS5
TGFBI	ENSG00000274265	EVI2A	ZMIZ1	GUK1	RBBP7	RNF5
BCL7C	C5AR1	BAZ1A	MYH9	SNHG8	COX20	MGST2
SPPL2A	MBD4	RAB11A	LYST	ARL6IP1	HLA-DRA	AHCY
PRKACA	PARP8	C1D	PPIF	MARCO	RMC1	GLUD1
EIF4H	TOR3A	MYD88	DENND3	GIMAP4	NKTR	PAFAH1B3
CAPN1	CHCHD10	PCMT1	UBAC2	EDEM2	LCP2	MLEC
NORAD	SIRPB2	GPBP1	TRA2A	ADAM17	SMAD2	SEC13
STAG2	IFIT1	EMC7	ETF1	LITAF	PRKDC	MRPL4
COPA	REL	FGD2	SGK1	ASGR2	CTBP2	ABHD10
BCKDK	GCH1	MRPL36	MICAL1	TMEM59	RNF167	MRPS33
ARF3	LCP2	ISCU	ZSCAN16-AS1	CYTOR	SLC66A3	KDM2B
TMEM183A	COA1	MPV17	ITGAX	TNFSF13	PPP1R14B	SH3BP5
MSL3	CAT	HIF1A	RBM5	RBM8A	RNH1	FBL
ANXA7	SCP2	SNRPD1	WTAP	CYRIB	CCT6A	C11orf24
TNRC6B	DDX21	NUDC	UBR4	RABAC1	APOBEC3G	PRMT2
NIN	ING3	CCT8	KMT2E	ECE1	LSM6	NDUFAF4
FAM120A	IL1RN		MBNL1	GTF2B	RBM38	CNDP2
NOTCH2	MILR1		HNRNPA3	UBAC2	OSTF1	AKAP11
PSMD13	BCKDHA		HSPE1	CCT5	ITGAX	THOC3
OLA1	NIPSNAP2		SLC2A6	CDC26	ACAA2	PUM3
DCTN3	PADI4		RASSF4	TMEM208	CCT7	TFAM
RASGRP4	MAP3K8		MYO1G	PCBD1	NAGA	DUSP2
COMMD8	HCCS		SMCHD1	EMC7	NOC2L	CDC42SE2
KPNB1	FRY		IDS	SLC27A3	CCNI	VPS35
KIAA2013	RBM7		RBM6	ANXA6	LYL1	IVD
RGS18	VIM-AS1		RBM33	PANK2	TRPT1	AKR7A2
MRTFA	MED30		RTF1	SQOR	IFNAR2	ODC1
MLF2	SEPTIN2		ANKRD12	ARL8A	OAZ2	TAF15
FAM107B	CXCR4		DOCK2	SPTLC2	EEF2	BCKDHA
MARK2	POLR2K		ANKRD10	TBK1	EIF4A2	HSPA9
SVBP	ZBTB43		CSNK1D	SDHD	CD48	SSRP1
LASP1	APEX1		TBRG1	PCMT1	DOCK5	WDR75
PNKD	MAPK1IP1L		FOXP1	ELF1	HAX1	DMAC1
RBMX	RNMT		HNRNPAB	RAB5C	SEPTIN6	FZD2
SMS	SERTAD1		ITGB2-AS1	TNFSF12	HSP90AA1	INTS10
LITAF	EIF2A		RHBDF2	SCARB2	RALB	ASPHD2
ORAI1	MIDN		TIPARP	OSER1	OAZ1	NR4A3
YIF1B	UBALD2		KDM2A	TRIM25	JAK1	VRK2
METAP2	ZCCHC2		ATF6B	USB1	GOLPH3	ARHGAP15
MIR223HG	UBAC2		NADSYN1	HAX1	RAB8A	QTRT1
WNK1	DNAJC4		TAF1D	ELOC	RPL3	GCLC
ZSCAN16-AS1	DNAJB6		ZFHX3	PDCD10	IDH2	DCK
FAM174C	HK2		PRPF4B	CASP4	CTSS	ABCB7
TLR4	CTSH		FMNL1	PAF1	MRPS18B	SNRPF
NSA2	CD86		PCF11	DEGS1	EIF3L	ZNF22
GIT2	CSF2RA		FRAT1	CREG1	KIAA0513	TRPV2
NDUFAF8	BCL7B		PRAM1	ORMDL2	MEA1	MRPL48
CD33	PMAIP1		ITSN2	RTCB	PSME1	SERBP1
TOLLIP	SNHG17		DPYD	DNAJC1	NCL	ISOC2
SCNM1	LAMTOR1		OGT	CXCL16	PABPC1	IPO5
ADSS2	NMRAL1		SLC38A2	ACAP1	CISD3	HSPA5
PLEKHB2	TRIM69		MACF1	RAB13	TCP1	ATP6V0A2
NRBP1	ADK		ENSG00000285646	PTGES3	MTHFD2	IGFBP7
EIF1AX	CEACAM4		AAK1	HSPD1	HSPE1	NIFK
YIPF3	WDR33		RPS11	MRPL18	SF3B4	BRI3BP
TPGS1	CIR1		TMEM91	MRPL27	MBD2	RABGGTB
TMUB1	RLIM		FOXO3	TMED5	XRCC6	SUPT16H
SNRPF	CDC34		PLD3	CCDC59	BCL2L11	NASP
SIGLEC9	MTF1		YTHDC1	RALB	TES	MALT1
EPN1	RBM22		BCLAF1	ADAR	TLR1	RPL36
RAB14	BLOC1S6		BLOC1S6	EIF1B	GRK3	SNX20
ISCU	PLEK		TAOK3	NABP1	KLF11	CYCS
NENF	C1orf43		TNRC18	FLOT2	DGLUCY	DCAF13
PPP1CC	SARNP		MXD1	RSRC2	GUSB	TRIT1
GTF2A2	ECI1		ABR	FDPS	XRCC5	TUBA1C
FOLR3	VAPA		PRRC2B	ENSG00000287979	EMC7	STIM2
NSFL1C	ETFA		SLC2A3	SAR1A	LPCAT2	LSM5
NECAP2	ALDH3B1		AHR	UFM1	MPDU1	EIF3E
KDELR2	RASGEF1B		NLRC5	IDH1	TCIRG1	H2AX
PSMA1	PIP4P2		CFLAR	EAF1	MYL12B	KLHL5
MZT2A	BABAM2		FOSL2	LYSMD2	SWAP70	NUP210
HSD17B10	ENSG00000283839		ETV6	CMC1	CCT2	PNN
DHRS4	PCMT1		PNP	PSENEN	DEDD2	SMARCA2
THRAP3	OCEL1		PNPLA6	STX8	SLC25A3	LYRM4
RNPEP	EIF4A2		HGS	SNRPB2	PHB2	DECR1
MARK3	PDLIM2		ATF3	PSMA5	RNF5	GMPS
CCNDBP1	SHISA5		PHIP	RRAGA	STIP1	ENOPH1
EVI2A	CYP27A1		SFPQ	ZFAND2A	PHYKPL	UBE2V2
ZSWIM7	ABTB1		USP22	DCXR	CARD9	SARAF
SLC6A6	RNF11		SULT1A1	LMNB1	CIRBP	RBBP7
HEBP1	CITED2		STK10	TM2D3	MTHFS	IMP4
MFNG	RAB1A		IGF2R	C18orf32	FKBP4	RPL21
IAH1	SUB1		MYO1F	ZDHHC20	THAP11	TSEN15
TSC22D4	SELL		LRP1	MIER1	MYL6	SETDB2
EMC6	BCAS2		STK17B	SPCS2	ZNF217	WDR18
METTL7A	MTMR6		PPP1R10	FBXL15	TESC	CMTM3
FBXO7	RB1CC1		CMIP	PFDN2	DOCK2	CCNH
MRPL36	SBDS		BRD4	NRBF2	MCRIP1	NDUFV2
CMTM3	HLA-E		POLR2A	MTLN	ALDOA	RPS21
IGBP1	VDAC3		RUNX1	TMED9	RNPS1	SULF2
ANTKMT	LYAR		PFDN6	SASH3	BANF1	FAM117B
RBM17	WTAP		DMXL2	RIT1	PSMB8	ST6GAL1
RTL8C	FHL3		PFKL	HTATIP2	SERINC1	ILF2
ANAPC5	RNF13		LUC7L3	MED8	ACOT9	RNASEH2B
CWC15	LYZ		SPSB3	PSMD11	TMEM250	HDAC1
HDGF	SDHD		CITED2	MAGOH	SNRPB	RIOK1
MCUB	PHB2		PREX1	SDF2	HK3	DNMT1
CARD8	CYC1		GRK2	NIT1	HDAC1	MEF2C
LSM2	ZNF267		TRIB1	CIR1	SUMF2	NUTF2
SREK1IP1	VDAC2		OGA	STARD3NL	CALM1	WDR33
CCM2	PPP2CA		GLUL	NUDT22	NDUFAF3	RUNX3
PTBP3	SRRM1		CCDC85B	LMO4	UBE2N	NGLY1
DCAF7	MAGOH		SERTAD1	POLR2K	SFT2D2	PPA2
FGFR1OP2	CSTA		AGTPBP1	AP3S1	SSNA1	HARS1
SSR1	SNHG6		DNTTIP2	TMEM120A	MAT2B	SMARCE1
LEPROT	COA6		DDX24	ZNF330	SH2B2	GSTP1
ELOVL1	SERPINB8		IRS2	B3GAT3	MRPL13	XRCC6
CD4	HEXB		MAP2K1	CD1D	ARHGAP27	SEMA4A
SMIM7	AIMP1		SLC15A3	GNG10	CYCS	PPM1G
DCP2	FUOM		TUBA1A	PTGER2	HNRNPAB	G6PC3
TSR3	COQ10B		TAGAP	MDH1	DAZAP1	MOB1B
IFNAR1	LONP1		DENND4B	GIMAP2	TCTA	MZT1
EPS15	RIT1		ENSG00000265206	UGP2	DUSP6	LSM4
PEPD	USP16		LFNG	MPLKIP	HSPD1	SMARCB1
FOXP1	GABPB1-IT1		HEXA	TMUB1	CLEC2B	PIM2
HELZ	CRLS1		WDFY2	RNF141	MAP4	CAND1
	PSMB8-AS1		MYO15B	PSMB5	CFP	AGPAT1
	RAP2C		RPS10	MT1X	MACF1	RPL24
	LINC01410		ARL6IP1	MT1F	PPM1G	NHP2
	EIF3E		OXSR1	NSL1	STK24	TECR
	PSMA3		MAP3K3		IMP4	SFT2D2
	ARL5A		RPL23		ABHD16A	SERTAD1
	GCHFR		ADAM15		LAGE3	PDK2
	TANK		KDM6B		DNPH1	DNAJC4
	DDX39A		TRIM28		MEF2C	GAS5
	UBE2E1		CHD1		HM13	NIPAL2
	PSMG2		DYNC1H1		NOL7	ELAVL1
	ALOX5AP		PADI4		TEX264	GTPBP4
	IFNGR1		TET2		CCDC12	MRPL24
	DARS1		RBM25		MRPL18	MMADHC
	NDUFS4		DNAJA1		LGALS9	PDCD2
	YWHAZ		EHD1		ADAP2	RALA
	AMZ2		ARAP1		LMNB2	DUT
	CCDC85B		IL17RA		PWP1	RPL13
	CD33		CLEC7A		CYBB	PSMD14
	FUNDC2		ADAP2		BTN3A2	SDAD1
	SSB		ATP11A		EXOSC1	ARF6
	MARVELD1		MIDN		TMBIM1	RPS14
	SRP9		RILPL2		SNAPC5	PSIP1
	COPS3		STAT3		PDIA6	PDIA3
	TMEM14C		BHLHE40		VAV1	MAP3K20
	PICALM		AKAP9		LINC00877	ATP2B1
	SGMS1		RNF144B		ESRRA	CHST12
	C20orf27		CSRNP1		RPS12	MRPL38
	ENSG00000257764		MYO9B		PIEZO1	TIGAR
	GLTP		NLRP12		ECE1	HMBS
	GPBAR1		GCH1		TMBIM4	COX11
	DPEP2		AMPD2		PSMC4	RNH1
	EPC1		CCDC88A		ATP5MC3	FAM118A
	PNRC2		SIAH2		SMCO4	LDLRAD4
	VPS37B		MYCBP2		TGFBR2	OAT
	GAS5		TLE4		CACYBP	SRPRB
	KAT5		BAZ2B		MARCHF2	BOP1
	SERPINB1		CSNK1G2		NPM1	CTSZ
	EIF6		ATG16L2		RPA3	HPRT1
	TSPAN4		PNISR		EMC4	KCNMB1
	SELENOT		CDKN1A		RPL5	LAGE3
	HNRNPF		KLF10		DNPEP	LITAF
	TRG-AS1		SEC22B		PDE6D	ASAP1
	CIDEB		ENSG00000270022		MTCH1	UNC119
	PCBP1		AP5B1		PNPLA6	NT5DC1
	TAPBPL		INPPL1		SLC52A2	MIF4GD
	ATF4		ARID4B		TPR	CUL1
	LAMTOR3		ARHGAP45		DCAF7	MEAF6
	RTRAF		ANKRD13D		RPS25	SNRPA1
	EIF4A1		XBP1		SNU13	IPO7
	MEF2D		SAMSN1		OXR1	CD86
	MRPS36		ADAMTS2		ALDH3B1	CYB5R3
	PSMB7				S100A11	EIF3D
	SMDT1				MKRN1	ACBD6
	MRPS31				FUNDC2	RPS2
	HNRNPA0				RECQL	ETV3
	SUMO3				PRDX1	U2AF1L4
	IFRD1				CCT4	GSPT1
	CLEC4D				UNC93B1	C16orf87
	CPQ				REST	TIMM17A
	ANXA2R				RXRA	REST
	DCTN4				SLC31A2	TATDN1
	EIF1B				CDC42	RBMX
	MTARC1				RPL10A	SSR1
	ETHE1				CBL	MARCKSL1
	BLVRB				OGDH	DDX24
	BNIP2				COQ2	ETFA
	HSPA9				LAIR1	NAA25
	GTF2B				DDX24	EEFSEC
	NDUFA5				PSMF1	APOBEC3G
	BIRC2				PLXNC1	TBC1D12
	PTPN2				RAN	CFP
	DRAM2				P2RY13	TPMT
	TNFAIP8L2				TMEM147	CTNNBL1
	CPSF7				COX17	LTV1
	SLU7				HNRNPA1	OSGEP
	MARCHF7				ANP32B	TRMT6
	RTN3				AUP1	DKC1
	SNRPA1				G3BP1	SCOC
	TAF9				OAS1	GNAS
	HIGD2A				TRPV2	GABARAPL2
	NDUFA10				PLSCR3	UBL7
	TNFSF13				CORO1A	TTC3
	P2RX4				TNIP2	EIF5B
	CSGALNACT2				LRPPRC	ACO2
	ASGR1				STK40	GRSF1
	NCOA7				PAIP2	ZC3H14
	MFSD1				WASHC3	CHID1
	RPA2				SUMO2	OXA1L
	FAM204A				CCT8	RRN3P2
	HNMT				C7orf50	TMX3
	SLC9A1				MOB1A	PTGES2
	CBWD5				COX7C	SRFBP1
	OCIAD1				ARL6IP4	HTATSF1
	IDH3G				CYC1	PMPCB
	FUCA2				GHITM	CD1D
	CD58				LSM5	STARD7
	CLIC4				DDX21	EEF1E1
	ECHDC1				TIMM23	RPE
	POLR2G				CPPED1	ATAD1
	TRAPPC6A				MAP3K1	ARHGAP17
	EIF3G				RTL8A	RCC2
	ERP44				RABGGTB	LAP3
	GNAI3				CYB561D2.1	SMC3
	NBN				CCNQ	CMPK1
	ADD3				KXD1	ATP5PB
	UBA3				TAX1BP1	LY86
	RHEB				SCLT1	SRSF2
	MRPL10				SUCLG1	EI24
	HMGCL				TLN1	LPXN
	PLBD1				ZFAND6	CST7
	CTSA				GSK3A	CCDC107
	BUD31				GRAMD1A	SPINT1
	IRF8				MLX	ATR
	NDUFA12				APOBEC3C	EIF4A2
	TXNDC12				AGPAT3	ACTR3
	COMMD9				PSMC2	EIF3K
	ALKBH7				IPO7	SET
	NPM1				CMTM7	TCF4
	IFI27L2				CTBS	EIF4H
	CHIC2				VTI1B	LRPPRC
	EID1				NDUFB2	PTDSS1
	RBM18				LPP	VDAC3
	DPH3				EIF4B	TAB2
	EVI2B				CUL4A	SRSF7
	SNX2				ABHD3	LILRB4
	LGALS8				MT-ATP8	GNA12
	CKAP4				SH3TC1	GAPT
	ERP29				DLD	NDUFA12
	TUBA4A				OTUD1	DYNC1LI1
	TGFBI				MRPL24	ADSL
	ABCF1				MRPL3	RPS6KA3
	HMGA1				NFKBIZ	PPIL3
	HNRNPK				HOTAIRM1	TUBA1A
	SH3BGRL				HPRT1	EIF4B
	IFIH1				SMARCC1	GLRX3
	HMGN4				FOXP1	PPP2R1A
	MDH1				PPP2R1A	MTA1
	SDCBP				MRPL17	HSCB
	LIMD2				TMEM14C	BCAS2
	LYPLA1				TPMT	DNAJC19
	ATP11B				MRPS26	CPSF6
	GPSM3				ARPC5	SYTL1
	CMTM3				LRRFIP1	RTRAF
	ITGAE				CCDC90B	SUCLG1
	LAPTM4A				VDAC2	APH1A
	OAZ2				MPHOSPH8	DUSP23
	ITPA				UQCRC2	MRE11
	SCPEP1				TXNIP	DUSP3
	POLR2E				G3BP2	CCDC112
	ALG13				SZRD1	NSMCE1
	ATRAID				PIP4K2A	MRPL18
	ABHD14B				ELF4	TMED3
	NOP58				MT-ND6	MAP3K13
	PAIP2				TAOK3	KHDRBS1
	SDHC				MRPL40	CBX5
	ADIPOR1				ZPR1	HACD2
	CD300C				MICOS13	THRAP3
	INSIG1				ENSG00000272449	STOML2
	IL6ST				SNX20	RPL37
	SNHG16				SNAP23	SNRNP40
	EMD				BRI3	PDHB
	H1-10				TRIM14	C1orf162
	CD300LB				SNX17	SLC29A3
	GPATCH2L				NRBP1	HMGN3
	CYB5R1				GPN3	TBC1D5
	ECH1				URI1	CRYBG3
	MRPS7				INPP4A	EBPL
	SUPT4H1				CLTB	SNX9
	GET3				CD74	EIF4A3
	EAPP				PPP1R11	RPL9
	IDH3B				RNF4	GLRX5
	SLC35A4				SUN2	DARS1
	MRPL15				CCM2	ZNF33A
	SNRPB2				CD300C	PSMC4
	PSMD6				LSM4	MPHOSPH10
	CUTA				NOTCH2	CALR
	ZNF787				GNG5	MAT2A
	TAF12				DCXR	EIF2S1
	ZMAT5				ANKRD44	OTULINL
	SLC46A2				CCND3	YWHAQ
	MPV17				MVP	SEH1L
	CTSZ				RIPOR1	DSE
	CBWD1				ADRM1	MACROH2A1
	ZNF428				METTL26	SMU1
	COPS2				DNAJC1	TNFAIP8
	SMIM3				NDUFA4	ALG2
	ESD				RANBP1	ADK
	ADH5				RNF187	ELP2
	LDHB				PHB	UQCRC2
	ZC3H15				NAXE	DUS3L
	SPINT1				SASH3	PRELID3B
	CHRAC1				GLA	KDSR
	LEPROT				CERK	CHCHD3
	MRPS18B				TSPAN32	ZNF428
	TIMM13				WBP2	SNRPD1
	MRPL16				ARHGAP17	AMD1
	CNBP				IRF2	PTRHD1
	PEX16				IFNAR1	RPN2
	C18orf32				GET3	ARL2
	NKIRAS2				SEC11C	SRP72
	BTF3L4				FCGR2A	UBE2N
	COMMD4				IRAG2	SLC25A6
	ANAPC13				ZMIZ1	PWP1
	SLC25A5				LYPLA1	SEPTIN7
	C1orf52				IFNGR2	GOLIM4
	NUBP1				PSMC5	LHPP
	EIF5A				SLC8A1	SYNC
	MRPL43				CALM3	UTP3
	THOC7				GRINA	LARP4
	ELOVL5				FLNA	FUOM
	MCRIP2				FDX1	THAP11
	SNAPIN				ACO2	ATRX
	DEDD2				TMEM59	CNOT7
	LY86				GNAI3	STRAP
	ATP6V1F				TM9SF2	UFC1
	UBE2L3				SDHD	ALYREF
	ECHS1				ADAM10	FCHSD2
	RAP1A				ADCY7	EIF3H
	NDUFB5				TMBIM6	MRPS28
	APH1A				CDKN1B	MRPL13
	LSM3				TOMM22	ACTR1B
	MRPL21				MRPS6	GLO1
	TNFAIP8				RAB14	HECTD1
	RELA				ATP6V1G1	ABHD16A
	UQCRH				WASHC4	BTBD1
	TXNL1				PTPN1	RPL34
	PSMA6				SLC25A39	NXT1
	ILRUN-AS1				MSRA	THOC6
	IL18				BCCIP	SUCLA2
	BTF3				GBP2	INSIG1
	LPXN				MDH2	DUS1L
	RWDD1				DBNDD2	CCAR1
	GARS1				CALR	SLC52A2
	SMIM19				HHEX	SLC25A32
	SUCLG1				PHPT1	PLRG1
	PFDN5				ATXN10	LIMD2
	RPL26L1				SSR3	DDX5
	MITD1				NDUFC1	CLEC4A
	WBP11				PLAAT4	MT-ND4L
	TXNDC9				HNRNPA0	ABHD12
	DECR1				NANS	KMO
	GHITM				HK1	CDK2AP2
	JOSD1				SF3A3	NDUFB5
	PTGES2				RPL4	SLC25A3
	VAMP3				CTCF	PA2G4
	HVCN1				NCKAP1L	SATB1
	SELENOF				IQSEC1	FNTA
	TFAM				PLEKHJ1	HINT2
	KXD1				ADSS2	FNIP2
	ARHGEF6				PPP1CC	FXR1
	BCL2L13				UBE2A	AK3
	DLD				MAPK1	CNOT11
	TOMM22				B3GAT3	TARS1
	MAPRE1				VAMP3	FH
	GLRX5				MRPS25	FGD2
	TMEM14B				NHP2	PPIH
	SNRNP35				TMEM203	XPNPEP1
	HDHD5				COX7A2	TUFM
	PHB				C1orf162	HSD17B12
	MAPRE2				CAPZA1	CYC1
	CINP				ENY2	STIP1
	COMMD1				SEC11A	SH2B3
	MAT2B				ATP2B1	CYLD
	NDUFA4				GNAS	CKS2
	GIMAP2				TANGO2	TUBB4B
	MKKS				LYSMD2	PUF60
	PPP6C				HSPB11	GTPBP6
	DEDD				MOSPD2	TXN2
	C7orf50				NPTN	TAP1
	GTF2H5				C19orf38	CCDC18-AS1
	DRG1				MRPL4	RBBP4
	NME2				DICER1	POLR1F
	C15orf61				GSTP1	PIGP
	EIF2B1				MAPRE2	NOB1
	UBL7				DUT	RAD50
	MRPL22				SMC5	EPB41
	FNTA				LAMTOR3	HSP90AA1
	COMMD2				ARFGAP3	GGCT
	ZFAND6				KYNU	ENSG00000267120
	MORF4L2				MXD4	PHTF1
	HEIH				RAPGEF1	RPS16
	BCCIP				IL10RA	HAVCR2
	LYRM2				FMNL1-DT	YTHDF2
	RAB13				EZR	CALHM2
	GNPDA1				CYSTM1	ACP1
	POP4				TRADD	TCEAL4
	RPUSD3				POLR2C	RFC1
	INPP5K				SORT1	VBP1
	TPRKB				OTUB1	AHSA1
	PDHB				CHCHD2	MDH2
	PEF1				CYTH1	ZNF292
	URM1				CDC123	INF2
	PHF5A				PDCD4	M6PR
	MRPL40				KCNAB2	HNRNPF
	RILP				SUPT4H1	DGKA
	PAM16				FUS	REXO2
	BFAR				HNRNPA2B1	FDFT1
	TOR1A				BAX	DCXR
	THYN1				HNRNPH3	AMZ2
	NUDCD2				EPRS1	BRK1
	RAB9A				KPNA4	UBC
	PFDN4				PSMD8	NAA20
	SMIM15				CAPZA2	RNPS1
	WBP1				POLR2K	DAZAP1
	GLRX3				CAPNS1	NDUFS4
	DNPH1				BEST1	RANBP1
	MRPL58				PITHD1	TOMM22
	UBE2V2				NDFIP1	MRPL37
					SARS1	ARMCX6
					TMCO1	ACAA1
					FLI1	RSL1D1
					EIF3D	TUBB
					WNK1	COX5A
					APOBEC3A	RAB4A
					MORF4L1	SMARCA5
					HSF1	PMAIP1
					MOB2	RBBP6
					LIMS1	MRPS35
					PSMC3	SPECC1
					HMOX2	KLF9
					ODC1	ALG8
					NRROS	BOLA2-SMG1P6
					SRP9	CDKN1A
					SLC25A1	RPP30
					CELF2	MIF
					NDUFA8	FOXN2
					RPS6	ERAL1
					KPNB1	ATP5MC1
					NDUFB6	KIF2A
					SLC24A4	EZR
					PCBD1	HNRNPC
					VPS29	CHD6
					RBM8A	TRADD
					TM9SF4	CTNNBIP1
					PLPBP	BCAT2
					SPG11	ARL1
					POLDIP2	ZCRB1
					HTATIP2	PFDN4
					TMOD3	KIF9
					WAC-AS1	NOP16
					TMEM141	HSDL2
					ISCU	RABEP2
					TGOLN2	CSRNP1
					SEPTIN7	SUB1
					DNAJC19	ETV6
					ETNK1	LSM14A
					CD53	TPI1
					ANAPC5	HADHA
					SNX3	PRDX2
					DENR	ZNF652
					TECPR1	PARK7
					HDAC2	EIF1AX
					GPAA1	TIMM9
					MIS18BP1	MTF2
					C11orf58	WDR46
					UBA2	AIFM1
					MED10	VPS72
					ATP5PB	NUP42
					DDX6	UPF3B
					DAP3	FAU
					NELFE	MAD2L2
					ARL2BP	ERGIC2
					ATRAID	LARS1
					C18orf32	MDFIC
					CNOT7	KPNA4
					EIF3F	KATNBL1
					CFDP1	SBDS
					COPZ1	VAC14
					YWHAQ	H4C3
					THEMIS2	ZNF672
					MCRS1	NBN
					PAPSS1	SNRPD2
					CMC2	PTPMT1
					PPCS	C5orf15
					TSG101	FKBP3
					BRK1	JUNB
					MPEG1	EIF4A1
					C1QBP	SMC5
					GTF2A2	UTP6
					CSDE1	GHITM
					GDI1	TMEM9B
					TSR3	NDUFA10
					SLC25A11	CCS
					BTF3L4	ATP6V1H
					CHCHD3	P4HA1
					MYDGF	APIP
					MIDN	BCCIP
					GYG1	ZNF326
					MIF	GTF2B
					DGCR6L	ADAM15
					UFM1	VDAC2
					MFSD10	PSMD3
					RPSA	MLF2
					TLE4	IREB2
					EIF4H	PIP5K1A
					MYO1G	TRIAP1
					BLOC1S1	RRAGC
					KHDRBS1	NDUFS2
					ARRB2	R3HDM1
					CISD2	TRAPPC2B
					DDAH2	CAMLG
					LAMP1	CTSH
					PSIP1	RPAP3
					GMPR2	CRYL1
					DDX5	RTF2
					SLC25A6	LMBRD1
					ZC3H13	BCLAF1
					EHBP1L1	TMEM126A
					SNRPC	RPA2
					SMS	TMX1
					SF3A1	SF3B3
					TMEM127	POLR2B
					DYNLL1	SFPQ
					PFDN2	MAGOHB
					YKT6	MDH1
					CACUL1	TADA3
					PSMD12	JAML
					UBE2B	PPP4R3A
					RRP7A	NUBP1
					VPS26B	ATP5MC3
					EIF6	TMEM223
					NOP53	YRDC
					PIH1D1	PTMA
					LSM7	RANGRF
					EIF3H	E2F4
					STX12	NUTM2A-AS1
					ZFP36L1	WAPL
					MIEN1	COA4
					TMED9	SUPT7L
					YTHDF2	CNOT8
					PBDC1	LDHA
					CLPTM1	EIF3M
					PHF5A	CYB5A
					ATP6AP2	LMAN1
					RAD23A	TMEM238
					DOCK11	CD2AP
					HSP90B1	THAP4
					NUDT3	DDX54
					MIIP	G3BP2
					PAPOLA	EIF2A
					SLC43A3	MRPL11
					ME2	TLE5
					LPCAT1	TAGLN2
					TXNDC12	EIF3I
					MAPRE1	BRCC3
					DIAPH1	CD4
					PEA15	MRPS15
					RPN2	WDR43
					HP1BP3	LSM2
					RBBP4	TMC6
					EIF5B	MGAT2
					RETREG2	ANAPC5
					HNRNPF	ELOVL1
					PPP2R5A	MAP3K8
					ARF6	SCP2
					PTDSS1	EBNA1BP2
					GYPC	HGSNAT
					TOMM5	MRPL50
					SMC1A	PBDC1
					BFAR	BUB3
					PPIA	DDHD1
					LAPTM4A	EIF3B
					IL16	POP5
					TERF2IP	C1orf174
					NBN	SSBP2
					LYRM2	DNAJC21
					SLA	BRD2
					TNF	ADI1
					NUB1	ZNF385A
					PLCG2	SF3A1
					UBXN1	COMMD8
					BSG	ABCB8
					ARL4A	UFL1
					RPL26	MRPS26
					SNX1	MRRF
					THYN1	BLOC1S6
					SF3B2	CYTIP
					YIPF3	CX3CR1
					RAB11B	NOA1
					UBL7	RNF113A
					NUDT16	ATP5F1C
					DERL1	PDZD11
					UBE2V2	VCP
					E2F4	ZNF131
					EIF2AK4	TPRKB
					PFDN1	BLCAP
					RPL21	FAM136A
					TPRKB	PHAX
					PCBP1	AKIRIN1
					ZNHIT3	SF3B4
					PDCD2	ST3GAL6
					TXN2	MTCH2
					DR1	ADH5
					GIMAP2	PFDN2
					IMP3	IFT57
					DAZAP2	EAF2
					RNF220	ANKRD10
					NME2	PIP4P1
					MAP3K8	PTPN1
					SERINC3	RNF138
					SECISBP2	MBP
					DBNL	SACM1L
					APH1A	AIMP2
					MKNK2	CAAP1
					ERP44	ATPAF2
					ANAPC13	DNPEP
					MICOS10	RPS6KA4
					RABGGTA	MRPS7
					SRPRA	PPP3CC
					RWDD1	TIMM23
					GUK1	MRPS24
					UQCRC1	KMT2E
					NCOA3	SCAMP3
					KCMF1	MESD
					TNFSF13	ZNF24
					PHF3	AP1S2
					ATP5F1A	GTF2E2
					ARPC1B	PPP5C
					GNPTG	ETHE1
					UBE2E2	RBPJ
					ZDHHC24	UHMK1
					EWSR1	FPGS
					CCNH	PRPF31
					HSPA4	ENSA
					BZW1	PGM2
					TAF15	ARPP19
					RP2	IAH1
					ZFR	PPIF
					JKAMP	TNKS2
					GIMAP8	ARPC5L
					EIF2S1	LIMK1
					PSMA4	FBXO7
					NDUFA5	MRPS2
					GLUD1	FAM118B
					RAB6A	TXNL1
					POP5	CIAPIN1
					SSU72	FAM210A
					COPS5	TIPRL
					COPS7A	ZNF32
					TMEM87A	PIK3CG
					PLIN2	KLF10
					DRAM2	SRRM1
					TMED3	HNRNPL
					PDCD10	MFSD12
					UBAC1	ZNF800
					CD2BP2	GNL2
					EIF5A	RBM42
					COX6C	SRSF10
					LSM3	SDHC
					RNPEP	DDX27
					RPS6KA1	DNM1L
					PDPK1	PSMG1
					NSL1	STX17
					RNF126	EGLN2
					YWHAH	GRPEL1
					AASDHPPT	TTC17
					RAB11A	ETNK1
					TMEM243	DPYSL2
					SYNRG	CYRIB
					SNRPG	QDPR
					AKT1	VPS41
					NIPA2	CDC123
					TAF7	MRPL45
					COPB2	BZW1
					CAMKK2	ZBTB10
					RPS6KB2	CD27-AS1
					ACTR10	SLC39A4
					TRAF3IP3	DAPP1
					POLR2I	AGGF1
					ILK	SRSF3
					PTBP3	RSL24D1
					CALCOCO2	CSF2RA
					MICU2	NUDT21
					CD58	TM7SF3
					WAC	FNBP4
					LSM10	MOB4
					SMARCA5	EIF2B1
					TRAPPC12	SMIM20
					SUMO1	NAA15
					PDCD6IP	PDHA1
					SS18L2	RPL17
					SBF2	HNRNPAB
					ADI1	GTF2A2
					SNRNP200	KPNA3
					HPS1	PPP1CB
					SKP1	RPS29
					LARP1	BABAM2
					LSM14A	FAM102B
					BLOC1S2	SMIM19
					ERGIC3	ARMC6
					TAF9	DDX39A
					AKR7A2	DTWD1
					TIMMDC1	ANKRD12
					LDHA	PRPF4
					XPO1	MZT2B
					CHD9	AAAS
					MFSD1	CAMK2G
					SELENOT	NUDC
					NDUFAB1	CDK13
					TMEM230	TIMM50
					SDF2L1	SNX3
					RTL8C	PPP1R2
					RPL36A	HNRNPK
					FGD4	TIMM10
					DECR1	CUTC
					CNN2	TAF7
					MAD2L2	ANXA7
					EIF1AX	CYP51A1
					SFT2D1	ABHD14B
					ASCC2	IGFLR1
					ADSL	MRPL22
					URM1	CRYBG1
					ITPK1	SHTN1
					THRAP3	DYRK4
					CD46	METTL17
					SELENOK	API5
					STAG2	PSMG2
					ARSA	CCDC57
					PSMB1	COPZ1
					LRP10	SRSF6
					PDHB	COPS4
					RAD21	NRROS
					SNRPA1	NDUFS3
					WBP11	HNRNPD
					SF3A2	SF3A2
					SPCS2	SMDT1
					MTCH2	MEF2A
					CIAO2A	EIF4E
					PSMA5	TRIO
					SRP72	SLC25A20
					SSH2	AIP
					CYRIB	CD38
					CHMP2B	TMEM14B
					NIFK	ARMC10
					TMEM14B	ESYT2
					NDUFV2	ZNF644
					TUFM	AFF1
					BBX	IFT27
					GTF3C6	CS
					TMEM179B	DELE1
					RBMX	EXOSC8
					KDELR2	EPC1
					STRAP	MCRS1
					SDHB	ZC3H15
					STK38	CHRAC1
					WWP2	DDAH2
					COX7B	OSBPL9
					EIF4G2	NCOA7
					PPDPF	SRPRA
					ZBTB8OS	DCUN1D5
					SEC31A	NIP7
					CHMP1A	GTF3A
					CIAO2B	ATF3
					SMARCA4	ZDHHC24
					TRIM69	SLC66A3
					EIF2B1	SRP9
					VOPP1	PFKP
					NCOR1	C20orf27
					FGD5-AS1	PSMA3
					CLNS1A	DAP3
					LARS1	NDUFV1
					TMX1	IRF2BP2
					ILF2	ERCC3
					NBPF26	METRNL
					CD55	RPS6KC1
					KARS1	PDE7A
					ELOVL1	CYFIP2
					IGBP1	ARID5B
					MMADHC	NUDT5
					HIGD2A	PTPN2
					PSENEN	NSF
					BECN1	METTL26
					APEH	LACTB2
					TIMM17A	TMEM191C
					C9orf72	CD47
					EVI5	ILKAP
					STX7	DENR
					SPTLC1	FOXN3
					AIP	MIS18BP1
					PSMD3	URM1
					COX16	HNRNPDL
					PACSIN2	GORASP2
					SELENOH	SSBP1
					CTNNA1	CDKN1B
					SMARCB1	HIVEP2
					PPP1R7	UCP2
					TOR1AIP1	NSMAF
					CPNE3	RUSC1
					RTCA	TMED9
					PSMD2	DDX18
					MED4	MRPS30
					TBC1D5	SCNM1
					FLII	NDUFS8
					SIRT2	IRF8
					GNA13	AAMP
					POP4	DDX50
					NPL	MYD88
					HLA-F	MYPOP
					BCL7B	RAB7A
					ORMDL1	KIF5B
					FKBP2	HDGFL2
					TMED5	PABPN1
					DYNC1LI1	RNF126
					RIPOR2	PLGRKT
					PFDN6	NGDN
					AHSA1	ARF3
					FUCA2	RPL27A
					DNMT1	PLEKHA3
					PRKACA	RALY
					COX5A	PPIB
					ELAVL1	MRPS18B
					PA2G4	CSDE1
					PDLIM2	NCK1
					EPC1	CCNQ
					USB1	HNRNPLL
					CEBPA	RANBP9
					MAGOH	ZGPAT
					PSMC1	UBE2V1
					RIOK3	ECSIT
					AATF	NCBP2
					PRPF40A	ECI2
					SNRPD1	RPL39
					PHF20	KTN1
					SNRPE	CTR9
					KLF7	EIF4G3
					HUWE1	PPIE
					PDIA3	UROD
					GTF3A	RBM15B
					DGUOK	UBLCP1
					TMED2	TYW3
					IMPDH1	PSMD2
					CDIPT	EOLA2
					RRP36	VASH1
					CAPRIN1	ACER3
					INO80E	LINC00667
					RIPK2	CCDC88A
					LMO4	FLAD1
					SNX2	DDX6
					HNRNPK	NANS
					EIF3A	PACSIN2
					COPS6	BORCS5
					ORMDL2	CCDC91
					SHMT2	CCNC
					PSMB2	SDR39U1
					ZNF593	GFUS
					POLR2J	DLST
					SPCS1	SCAMP1
					RSL1D1	RECQL
					GLRX5	U2SURP
					TIPRL	SLC25A36
					PTBP1	NSMF
					COA4	NAXE
					LSM8	EXOSC6
					RNF44	FAF1
					SUMO3	SKA2
					ITGB2-AS1	SSBP3
					CHRAC1	CAMK2D
					CTNNB1	COPB1
					BAG6	USP12
					NEU1	CCDC25
					PEF1	LYSMD2
					RAB5C	GADD45B
					POP7	PRKAG1
					TMEM30A	VPS51
					GFUS	TMEM230
					DCTN1	IFT20
					MRPS7	SUGT1
					FIBP	USP10
					GCC2	MRPS23
					KDM4C	COMMD10
					EXOC7	PSMF1
					ORAI3	DPAGT1
					SAP18	KLHL6
					LSM12	CEBPZ
					MAPK1IP1L	EMG1
					COX14	KRCC1
					RER1	NDUFAB1
					CS	VCL
					BUB3	PSMC5
					ERH	DRG2
					DDOST	IMP3
					CUL3	THOC7
					LARP7	BLOC1S2
					NENF	PITPNB
					SELENOS	COPS8
					LEPROT	PDCD7
					TMEM50A	SERINC3
					NDUFAF8	SPATA20
					CARD8	TMEM134
					IK	MRPL16
					TMEM208	ENSG00000285827
					CWC15	METTL23
					TECR	UROS
					SCAMP3	GRHPR
					NUCKS1	TST
					PSMD4	PRKX
					GBP5	NT5C3B
					TXNL1	TOB2
					PCMTD1	TRAM1
					HDLBP	FAF2
					SCFD1	MRPL17
					CBR1	PPP6R1
					PRMT1	COPS5
					ZNF24	LTB
					DDB1	RBIS
					U2AF2	ACAA2
					ACTR1A	NOL7
					PSMC6	SNHG8
					STX11	DTD1
					RRAGA	SSR3
					PLEKHO2	CCT5
					LRRC59	LYPLA1
					MRPS16	C15orf61
					TMEM18	TPR
					PSMG2	NUDCD2
					MLEC	NGRN
					PIN1	TIAL1
					RAB4A	ANXA6
					PPP6C	EBAG9
					EIF4E2	ETS2
					CYB5R3	PDIA4
					DENND10	PRNP
					NUDT21	LRRC8C
					COPS3	NFATC3
					CTNNBL1	CIAO2A
					INPP5K	PNP
					USO1	HSPA4
					CLEC7A	HSD17B10
					NFYC	AHI1
					PES1	PSMC2
					NAA20	SRSF11
					ECHS1	EMC4
					MFNG	CHPT1
					HEIH	EIF5A
					CHMP4B	GPI
					TSSC4	EXOSC7
					CSRP1	SUMF2
					RSL24D1	METTL5
					ACTR2	KRR1
					NRBF2	NT5C
					RHOQ	RPL36A
					SPCS3	UTP18
					SDHC	NDUFA5
					ZFAND2B	FUNDC2
					MAST3	DR1
					ITPA	HPS1
					CCNK	UBQLN1
					UBE2E3	PQBP1
					FKBP15	RFC2
					UBE2D2	MARCHF5
					DENND3	OCIAD1
					PPP1R2	C11orf58
					LTA4H	NEMF
					PRPF6	NCOA3
					NUDT16L1	HNRNPH3
					FNTA	NELFCD
					PIGT	CEP57
					PSMB6	XRCC5
					GID8	SNW1
					MYCBP	SPNS1
					PTEN	CFAP20
					VPS28	TMX2
					LARP4B	UBE2K
					RTRAF	DDB1
					POMP	RABGGTA
					ARHGDIA	SDHAF3
					SNF8	SAE1
					UBE2I	SNHG5
					FBXO7	ASPSCR1
					SRSF9	EXOSC9
					PIK3R1	FARSA
					ST3GAL1	AK2
					COMMD8	DPM1
					FRG1	DDX49
					GNB4	AKIP1
					RPP21	SNAP23
					ECI1	COPB2
					STARD3NL	ERI3
					SNRPD3	HMGN4
					IER3IP1	NNT
					NDUFS2	DUSP12
					NUDCD2	GYPC
					SCP2	SLC50A1
					OCIAD1	NFKB1
					GLRX3	C17orf49
					DDX27	USP14
					TRAM1	FTSJ1
					ETFA	SPPL3
					NDUFB5	FDX1
					MARCO	BTK
					MRPS23	TP53
					ALYREF	MRPL10
					APPL1	PDXDC1
					PSMD13	CPNE1
					KIDINS220	CSRP1
					PPP6R1	ALKBH7
					MRPL43	LGALS2
					ARL8A	TFDP1
					NUDT1	TRAK1
					NUDC	UBE2A
					C1D	MRPL15
					GPBP1L1	IBTK
					PRKAR1A	ISG20
					ARMC10	PRCC
					NUBP2	GTF2H1
					NAMPT	ATG101
					PDCD6	NDRG3
					RENBP	MRPS25
					SHARPIN	TRPT1
					BAG1	TIA1
					FBL	MTHFD2
					ZNF800	NRBP1
					CEBPZ	KAT6B
					FPR2	COPS2
					CZIB	EID2
					ATG5	ZNF451
					MEAF6	DCUN1D1
					PPP1CB	NIPA2
					COMMD2	NSMCE4A
					STARD3	UBE4A
					LILRB4	HNRNPM
					TPST2	TBL3
					PCSK7	ITGAX
					PATL2	MAFF
					ENSA	USP16
					PARK7	TUBB6
					GLMP	SNU13
					H2BC12	CYB5B
					NUCB1	RAB5A
					RBM4	SS18L2
					LZIC	HDDC2
					SLC25A24	SNX17
					MRPL11	SRP68
					EIF2S3	ZFR
					UGP2	EMD
					PSMD1	PHACTR2
					CCNDBP1	SNRPE
					NBR1	STAG1
					NDUFA12	TRMT10C
					PARP12	GAB3
					LEPROTL1	CIDEB
					HSPA9	DCAF7
					CSNK2A1	SEPTIN9
					SYPL1	CSK
					HDAC5	JAK1
					C15orf61	MAF1
					LSM1	UFM1
					SMAP1	XPO1
					CBWD2	ALDH16A1
					MDH1	FAM104A
					TRAF7	SMC1A
					PTGER2	TRIM26
					SND1	RRP36
					ACSL4	TAF9
					NDUFV1	EID1
					ARFGAP2	MFF
					TM2D1	WASHC5
					POLE3	UBE2G1
					RAP1A	VPS13C
					PMPCB	STX18
					ARCN1	SNAPIN
					SAMM50	GALNT1
					MRPL37	GALNT7
					TIMM10	FIBP
					VDAC3	PNISR
					ARAF	SNHG17
					ZMAT5	EIF6
					RTCB	NUP93
					ELOF1	ATPAF1
					TMEM35B	KATNA1
					CRBN	DNLZ
					COP1	INTS11
					MECP2	CCNI
					LGALS3	PSMB1
					TAF12	GTF3C6
					AKIRIN2	SSB
					CBWD1	NOC2L
					PDAP1	TOP1
					MRPS36	LRRC41
					ENSG00000238142	CAPRIN1
					NIPSNAP2	PTBP3
					TRIM8	TBC1D9
					PSMA3	EIF3A
					ARIH2	PIN1
					PAFAH1B2	USP39
					ITGB1BP1	MRFAP1L1
					DNAJC21	MYL12A
					WDR61	LYRM2
					COPB1	CBX6
					AP3S1	ELP5
					VPS26A	MPST
					GNG10	PRPF40A
					ATP6V1C1	SCRN2
					DNAJB12	DHX29
					ADM	PCBP1
					CLPTM1L	ORC4
					FUOM	SDHD
					ICAM3	TMEM65
					HMGN4	CD300C
					UBA3	PRXL2C
					GINM1	ZPR1
					DYNC1I2	CSNK2A1
					STOML2	OTUD1
					DPY30	MIA3
					SIGLEC7	PSMC6
					MED30	PSMA5
					TMEM120A	MYDGF
					CAT	PHYKPL
					CHMP3	HDHD5
					BROX	MTMR14
					FAM214B	SH3GL1
					ACBD3	RNF4
					SRP54	RTCB
					PIM1	GMPR2
					ACP1	PPP1R7
					PRPF31	MRPS10
					TUBA4A	CCNDBP1
					PELI1	CLINT1
					MRPL47	COX7A2L
					MKKS	CCDC47
					SMNDC1	ZNF331
					FXR1	NAT9
					CD63	UBXN4
						ARPC2
						SNRPB2
						MIDN
						SCYL2
						NFX1
						CHMP2B
						ICAM3
						MSRA
						FCHO1
						AAGAB
						SF3A3
						PSMD6
						DESI2
						NUB1
						PSMC3
						YIF1A
						ASXL1
						SPAG7
						MRPL19
						CKLF
						CISD2
						ATF5
						SUPT4H1
						GPBP1L1
						ARHGEF6
						IKBIP
						UXT
						RANBP2
						SLC38A2
						MYL6B
						CHASERR
						CLTB
						SUPT20H
						TASL
						WBP1
						RGS14
						MAP4
						COX20
						VTA1
						HACD4
						CRLS1
						TMEM218
						DHPS
						MFSD1
						UQCRFS1
						POP4
						NAGPA
						SPCS1
						TOMM5
						ATL3
						APEH
						ADPRS
						ARF5
						TMEM248
						ELAC2
						NR1D2
						BCL7B
						STK17B
						DDX21
						JKAMP
						STK17A
						PPP2CA
						NOP53
						SNHG6
						YARS1
						TBRG4
						TXLNA
						KDM1A
						CPQ
						ANP32B
						SUMO3
						SARS1
						ECHDC1
						TFG
						CREB3
						HIKESHI
						PRPSAP2
						SYNCRIP
						MAPK1IP1L
						POLR2C
						EMC8
						DBI
						SIN3A
						DSTN
						ITGB1BP1
						RPL31
						PMPCA
						PRKD3
						KLF4
						GSS
						TMEM43
						NFAT5
						CHKA
						PPP1CC
						R3HCC1
						THUMPD1
						MEMO1
						COX7C
						LMNB1
						GCC2
						TMSB4X
						LETMD1
						COTL1
						GTF2F2
						MAGOH
						WDR1
						EIF5
						ZSWIM7
						POLDIP2
						HSPB11
						RSU1
						B3GNTL1
						PREB
						PHF5A
						PAIP1
						SYNGR1
						SF1
						GUSB
						C11orf68
						H3-3B
						B4GALT3
						MRPL58
						MRPL46
						NUDT2
						SNX4
						CDKN2AIPNL
						COPS6
						GLB1
						PPP6C
						CHMP1B
						PCMTD1
						KDELR2
						RPL26L1
						ST14
						IFI16
						XPA
						DPP7
						PARN
						CSNK1A1
						NIPSNAP2
						POLR2E
						GET3
						CENPC
						ANKRD28
						MLST8
						SMIM14
						HBS1L
						EIF2B2
						UBE2D2
						SMIM26
						POLR2K
						VPS25
						RPL27
						SLBP
						WDR70
						RAP1A
						TXNDC9
						BANF1
						CNOT2
						LSM1
						ABI1
						TBL1XR1
						CEP20
						CCDC32
						LNPEP
						AASDHPPT
						C12orf76
						SH3BGRL
						DTNBP1
						RAB11A
						RPS11
						JMJD8
						LSM3
						FAH
						NUP62
						SP140L
						RO60
						TMEM101
						CLPP
						FBXO6
						RPLP1
						PSMD10
						PFDN1
						TMED10
						IP6K2
						NFYC
						RUVBL2
						THYN1
						SEC11C
						ALG3
						USO1
						TMED2
						MICU2
						CDC27
						N4BP2L1
						RARS1
						RBM39
						TIMMDC1
						PDCD5
						COPG1
						NKAPD1
						TMEM147
						PSMB5
						NSA2
						POLR2H
						ESD
						TRIP11
						SNRPC
						UBE2Q2
						MORC3
						RBM3
						PRPSAP1
						MRPL2
						TRIM22
						UBE2G2
						MAGED2
						IDH3G
						RPA3
						SLC35D2
						DHX9
						MBOAT7
						EPB41L4A-AS1
						YWHAE
						COA1
						MTDH
						PSMG4
						RAB34
						TMLHE
						PSMA4
						EOLA1
						RBM8A
						FKBP4
						KARS1
						COMMD6
						CARM1
						OGFOD3
						TMEM203
						AP1S1
						MPND
						MCTS1
						CCDC22
						MRPL32
						KIAA1143
						DLD
						C5orf51
						SMAD4
						RPL7
						MRPS14
						SNHG16
						RTN4
						CEP85L
						CANX
						ZFP36L2
						SEPTIN2
						MORF4L2
						ITPA
						CRELD2
						TBCB
						SDF2L1
						FUS
						FXYD5
						MAP1S
						PSMB9
						CHORDC1
						NDUFAF2
						PTOV1
						PTS
						ABT1
						SOCS3
						DPF2
						ERP29
						TRAPPC4
						THAP12
						ANXA4
						FNBP1
						HAUS1
						TGS1
						CXXC5
						TNPO1
						UBE2L3
						TSN
						UBE2E1
						GNG10
						PDE6D
						IMMT
						PFN1
						ZNF721
						MAT2B
						NDUFA8
						DERL1
						BAG1
						PGK1
						MICOS13
						SELENOF
						USP1
						XRN2
						NRBF2
						RBM18
						CRYZL1
						HNRNPA2B1
						TAX1BP3
						RNF6
						GOLT1B
						SNHG32
						COPRS
						RCHY1
						SNRPD3
						TBCA
						SSR2
						HMGB1
						RIPK2
						SNRPB
						FLYWCH2
						PRDX4
						POLB
						LRRC47
						PSMA1
						TAPBPL
						NONO
						SIGMAR1
						TMEM18
						COQ4
						POLR2G
						GALT
						PIGF
						CD33
						MRPL51
						ATXN3
						UBE2I
						MMGT1
						BLOC1S4
						FGL2
						GLRX2
						ATP5MC2
						MRPS22
						ZCCHC7
						RNASET2
						DNAJC15
						PSMD8
						TNFAIP8L2
						CAMTA1
						MRPL42
						GADD45GIP1
						NSL1
						SEL1L
						MPG
						SUMF1
						PGLS
						HOOK2
						PLSCR3
						TWF1
						TMEM126B
						SMS
						RBM38
						EIF3G
						TM9SF2
						APRT
						COQ9
						MANF
						NSUN2
						CAP1
						TIPARP
						DNAJC8
						ARFGAP3
						EIF2S3
						TEX264
						RNF187
						DUSP28
						CNIH1
						HCCS
						SRSF9
						SGK1
						TMCO1
						TICAM1
						OSTF1
						EEF1D
						MRPL43
						H2AZ2
						NDUFS1
						TRMT112
						PRDX3
						IGBP1
						RP9
						NUDT16L1
						ARPC1B
						SKP1
						RAMAC
						GPN3
						HCLS1
						YWHAZ
						PCBP2
						CALM2
						DNAJA1
						SYPL1
						SLC35B1
						NEDD9
						WDR45B
						H1-4
						SRSF5
						SUMO2
						UQCRH
						PSMA6
						COPS7A
						C8orf82
						DRG1
						TPP1
						CERS6
						TMEM159
						RPL37A
						ARL6IP6
						CALM1
						TOMM20
						ALG5
						LSM7
						UBB
						ZFP36
						HIGD2A
						CD81
						CALHM6
						ARL6IP5
[truncated: 31 more rows]

## Sheet: Sheet7
Supplement Material 7.Genes encoding targets of endothelin pathway and PAH-related agents from pharmacovigilance analysis
PTP4A3
PXN
C1QA
PYGL
HMG20B
LPP
PSMD3
SMTN
TGM2
IFITM3
CNPY3
WT1
NXN
KIF20A
COL4A5
TMEM158
KANK2
PMP22
GNA11
CHST2
GCLC
COLEC12
GSAP
MLPH
